# Supplementary material for: Iron oxide nanozymes stabilize stannous fluoride for targeted biofilm killing and synergistic oral disease prevention
Source: Nat Commun. 2023 Sep 29;14:6087. doi: 10.1038/s41467-023-41687-8 (PMC10541875; doi:10.1038/s41467-023-41687-8)
Supplement: Supplementary file 4 — Source Data [file 41467_2023_41687_MOESM4_ESM.xlsx]

## Sheet: Fig. 2
	Fig. 2a								Fig. 2c							Fig. 2f
	Control	Fer	Fer+1/4SnF2	Fer+1/2SnF2	Fer+SnF2				Control	SnF2	SnF2+1/4Fer	SnF2+1/2Fer	SnF2+Fer			Control	Fer+SnF2
First exp.	8.30103	4.54407	4.47712	4.09691	3.39794			First exp.	8.74036	5.95424	4.09691	4.27875	3			27.0999	0.50129
	8.69897	4.39794	4.39794	4	3.60206				8.77815	6.69897	4.92942	4.20412	3.92942			18.7623	0.63525
Second exp.	8.47712	5.30103	4.17609	3.87506	3.02119			Second exp.	8.69897	6	4.13033	4.30103	3.0607			21.8954	0.44811
	8.30103	5.54407	4	3.92942	3.0607				8.65321	6.39794	4.13033	4.69897	3.26717			29.4266	0.77428
Third exp.	8.65321	4.47712	4.39794	3.39794	3.79239			Third exp.	8.47712	4.90309	5.65321	4.02119	3.54407			28.9986	0.76842
	8.65321	4.39794	4.30103	3.60206	3.09691				8.26717	4.65321	5.81291	4.09691	3.74036
	Fig. 2b								Fig. 2d							Fig. 2g
	Control	Fer	Fer+1/4SnF2	Fer+1/2SnF2	Fer+SnF2				Control	SnF2	SnF2+1/4Fer	SnF2+1/2Fer	SnF2+Fer			Control	Fer+SnF2
First exp.	3.84	2.69	2.1	0.92	0.2			First exp.	4.14	0.48	0.52	0.65	0.25			45.0135	8.27167
	3.5	2.37	1.68	1.14	0.45				3.54	0.6	0.42	0.38	0.33			32.848	6.42496
Second exp.	3.59	2.11	2.08	1.42	0.29			Second exp.	3.19	0.89	0.28	0.11	0.62			34.8858	6.11877
	3.46	2.47	2.01	1.58	0.51				3.77	0.71	0.49	0.19	0.47			46.7876	6.85882
Third exp.	3.29	2.18	2.07	1.98	0.8			Third exp.	3.22	0.74	0.77	0.77	0.29			45.9863	7.65009
	4.03	2.58	2.23	1.22	0.45				3.08	0.6	0.7	1.09	0.49

## Sheet: Fig. 3
	Fig. 3c						Fig. 3e							Fig. 3f
Chemical shift (ppm)	CMD	Chemical shift (ppm)	CMD+SnF2			Wavelength (nm)	CMD+SnF2 at 0 h	SnF2 at 0 h	CMD+SnF2 at 24 h	SnF2 at 24 h			Wavelength (nm)	Dextran+SnF2 at 0 h	SnF2 at 0 h	Dextran+SnF2 at 24 h	SnF2 at 24 h
0.452175	1.68204	-0.382552	-1.49802			700	0.00521	0.002	0.00923	0.44836			700	0.00024	0.00011	0.46192	0.45229
0.45249	5.22441	-0.382237	-1.00931			698	0.00261	0.00414	0.0106	0.45008			698	0.00477	0.00142	0.46544	0.45393
0.452805	7.66056	-0.381922	-3.09137			696	0.00246	0.0011	0.00905	0.45348			696	0.00165	0.00286	0.46703	0.45562
0.45312	4.89092	-0.381607	-4.47717			694	0.00393	0.00198	0.00722	0.45332			694	0.00379	0.00261	0.46518	0.45524
0.453435	-0.611765	-0.381291	-3.29221			692	0.00864	0.003	0.00664	0.45764			692	0.00607	0.00239	0.46944	0.46099
0.453751	-0.908658	-0.380976	-1.41099			690	0.00387	0.00226	0.00964	0.45927			690	0.00172	0.00152	0.47626	0.46435
0.454066	1.2672	-0.380661	0.470221			688	0.00366	0.00249	0.0153	0.46534			688	0.00519	0.00181	0.48026	0.47087
0.454381	3.44306	-0.380346	-0.406786			686	0.00437	0.00289	0.00656	0.46267			686	0.00368	-0.00082	0.47842	0.46826
0.454696	6.50553	-0.380031	1.28698			684	0.00743	0.00341	0.01028	0.46803			684	0.00493	0.00367	0.48366	0.46998
0.455011	9.568	-0.379716	2.65939			682	0.00304	0.00173	0.01146	0.4694			682	0.00166	-0.00096	0.48519	0.47306
0.455327	6.90409	-0.3794	-0.252808			680	0.00591	0.00348	0.01186	0.47094			680	0.0041	0.00221	0.48863	0.47572
0.455642	4.24019	-0.379085	0.00159073			678	0.00302	0.00103	0.00957	0.4736			678	0.00303	-0.00059	0.4886	0.47706
0.455957	2.29209	-0.37877	0.255991			676	0.0052	0.00429	0.00851	0.47537			676	0.00311	-0.00029	0.49119	0.47898
0.456272	0.343986	-0.378455	0.0819283			674	0.00564	0.00436	0.01078	0.47787			674	0.00406	0.00046	0.49382	0.47987
0.456587	0.998776	-0.37814	-0.0921345			672	0.00616	0.00325	0.00903	0.47992			672	0.00516	0.00254	0.49744	0.48189
0.456902	1.65357	-0.377824	-0.0251865			670	0.00851	0.00682	0.01025	0.48075			670	0.00511	0.00176	0.50175	0.48441
0.457218	5.94428	-0.377509	-2.52901			668	0.00337	0.00397	0.00976	0.48145			668	0.00346	0.00292	0.49988	0.48677
0.457533	10.235	-0.377194	-5.67553			666	0.00988	0.00945	0.01096	0.48799			666	0.00571	0.0043	0.50513	0.49101
0.457848	9.64527	-0.376879	-2.82358			664	0.00486	0.00054	0.01383	0.4911			664	0.00373	0.00402	0.51122	0.49529
0.458163	3.84976	-0.376564	-1.5248			662	0.00193	0.00066	0.01112	0.49326			662	0.00114	-0.00085	0.51141	0.49703
0.458478	3.06483	-0.376249	-0.226028			660	0.00478	0.00353	0.00989	0.4941			660	0.00333	0.00016	0.51319	0.49774
0.458794	2.27989	-0.375933	-2.4085			658	0.00403	0.0001	0.01234	0.49801			658	0.00226	-0.00075	0.51842	0.49992
0.459109	1.16959	-0.375618	-4.59098			656	0.00253	0.00135	0.012	0.50122			656	0.00331	-0.00063	0.52134	0.50658
0.459424	0.0592937	-0.375303	-3.39932			654	0.00415	0.00392	0.01036	0.49893			654	0.00174	-6e-05	0.52095	0.5059
0.459739	0.0470924	-0.374988	-2.20766			652	0.00491	0.00248	0.00945	0.50477			652	0.00538	0.00291	0.52446	0.50936
0.460054	0.0348911	-0.374673	-4.60437			650	0.00624	0.001	0.01075	0.5076			650	0.00178	0.00185	0.52617	0.50838
0.460369	0.0226908	-0.374357	-4.43031			648	0.00427	0.00013	0.01215	0.5112			648	0.00159	0.00121	0.53134	0.51347
0.460685	0.0104895	-0.374042	-4.23281			646	0.00297	0.00031	0.00992	0.51013			646	8e-05	-0.00195	0.53027	0.51401
0.461	0.779157	-0.373727	-4.03532			644	0.00361	3e-05	0.00907	0.5135			644	0.00037	-0.00097	0.53318	0.5178
0.461315	1.54782	-0.373412	-2.39177			642	0.00483	0.00435	0.00986	0.51697			642	0.00497	-0.00124	0.53766	0.52126
0.46163	0.754755	-0.373097	-0.748217			640	0.00727	0.00421	0.01483	0.52119			640	0.00273	-0.00013	0.54516	0.52598
0.461945	-0.0383148	-0.372782	-1.83611			638	0.00633	0.00357	0.01108	0.5206			638	0.00325	0.00145	0.54292	0.52628
0.462261	2.23515	-0.372466	-2.924			636	0.00388	0.00397	0.01335	0.52625			636	0.00227	0.00043	0.54565	0.52646
0.462576	4.50862	-0.372151	-5.29727			634	0.00375	0.00261	0.01027	0.52753			634	0.0015	-0.00021	0.54923	0.53141
0.462891	5.22035	-0.371836	-7.67055			632	0.00523	0.00245	0.01091	0.52969			632	0.00239	-3e-05	0.55242	0.53043
0.463206	5.93208	-0.371521	-5.80607			630	0.00572	-0.00012	0.01233	0.52816			630	0.00203	0.00047	0.55393	0.53435
0.463521	5.70026	-0.371206	-3.9416			628	0.00378	0.00251	0.01044	0.53439			628	0.00255	0.00083	0.55555	0.53718
0.463836	5.46844	-0.37089	-3.95164			626	0.00318	0.0027	0.0135	0.53846			626	0.0014	-0.00284	0.56131	0.5416
0.464152	5.23661	-0.370575	-3.96168			624	0.00619	0.00301	0.01236	0.53913			624	0.0033	0.00238	0.56418	0.5434
0.464467	5.0048	-0.37026	-6.16759			622	0.00506	0.00363	0.00981	0.546			622	0.00458	0.00279	0.56773	0.54619
0.464782	7.12778	-0.369945	-4.08888			620	0.00441	0.00297	0.01232	0.54594			620	0.00235	-0.00085	0.57005	0.54845
0.465097	9.25077	-0.36963	-0.885458			618	0.00251	5e-05	0.01287	0.54876			618	0.00118	-0.00076	0.57491	0.55229
0.465412	6.68854	-0.369315	-1.96665			616	0.00569	0.00302	0.01378	0.55529			616	0.00378	0.00135	0.57837	0.55758
0.465728	4.12632	-0.368999	-1.81602			614	0.00564	0.00342	0.01668	0.55735			614	0.00444	0.00162	0.58267	0.55816
0.466043	3.28851	-0.368684	-4.23616			612	0.00632	0.00328	0.01043	0.55529			612	0.004	0.00217	0.58091	0.55801
0.466358	2.4507	-0.368369	-5.79938			610	0.00468	0.0024	0.01281	0.56025			610	0.00405	0.00048	0.58568	0.56365
0.466673	1.6129	-0.368054	-4.79182			608	0.00362	0.00241	0.01222	0.56377			608	0.00172	-0.00111	0.58773	0.56648
0.466988	0.77509	-0.367739	-2.39177			606	0.00458	0.00165	0.0128	0.56728			606	0.00343	0.00163	0.59355	0.56937
0.467303	0.506666	-0.367423	-2.56248			604	0.00617	0.00264	0.0123	0.56818			604	0.00431	0.00241	0.59661	0.57236
0.467619	0.238243	-0.367108	-3.85791			602	0.00437	0.0003	0.01292	0.57381			602	0.00066	3e-05	0.59953	0.57498
0.467934	-0.0301809	-0.366793	-2.58257			600	0.00292	0.00112	0.0098	0.5714			600	0.00199	-0.00222	0.59902	0.57436
0.468249	-0.298604	-0.366478	-1.42104			598	0.00649	0.00465	0.01372	0.5788			598	0.00456	0.00172	0.60804	0.5801
0.468564	1.54782	-0.366163	-0.259502			596	0.00451	0.00252	0.01311	0.58169			596	0.00411	0.00203	0.61073	0.58386
0.468879	3.39425	-0.365848	-0.222681			594	0.00605	0.00405	0.0132	0.58201			594	0.00216	0.00128	0.61168	0.58652
0.469195	5.24068	-0.365532	-0.18586			592	0.00506	0.00276	0.01331	0.58871			592	0.00146	0.00219	0.6174	0.59074
0.46951	7.08711	-0.365217	-1.11308			590	0.00258	0.00292	0.01335	0.59033			590	0.00449	-0.00023	0.61852	0.59312
0.469825	7.61582	-0.364902	-2.0403			588	0.00255	0.00217	0.01296	0.59102			588	0.00126	0	0.62323	0.59497
0.47014	8.14454	-0.364587	-0.664532			586	0.00307	0.00331	0.0126	0.59578			586	0.00208	0.00179	0.62679	0.59586
0.470455	7.11151	-0.364272	0.711231			584	0.00652	0.00322	0.01232	0.59752			584	0.00608	0.00337	0.62955	0.60109
0.470771	6.07849	-0.363956	-2.02858			582	0.00131	-0.00035	0.0149	0.60391			582	0.00103	-0.0029	0.63769	0.60623
0.471086	6.83496	-0.363641	-2.19762			580	0.00478	0.0025	0.01512	0.60644			580	0.00424	0.00194	0.64095	0.60934
0.471401	7.59142	-0.363326	-3.11647			578	0.00465	0.00294	0.01284	0.61034			578	0.00184	0.00103	0.64433	0.61248
0.471716	8.02253	-0.363011	-1.46455			576	0.00315	0.00146	0.01489	0.61363			576	0.00336	0.00163	0.64709	0.6162
0.472031	8.45363	-0.362696	0.749725			574	0.00381	0.00319	0.01506	0.61771			574	0.0026	0.00134	0.65252	0.62185
0.472346	8.72205	-0.362381	2.964			572	0.00341	0.00145	0.01511	0.6202			572	0.00238	9e-05	0.6534	0.62171
0.472662	3.78469	-0.362065	1.4828			570	0.00571	0.00306	0.0155	0.62349			570	0.00479	0.00234	0.65906	0.62605
0.472977	0.0186234	-0.36175	0.00159073			568	0.00488	0.00437	0.01393	0.62445			568	0.00448	0.00091	0.6613	0.62672
0.473292	-0.623966	-0.361435	0.274401			566	0.00395	0.00252	0.01659	0.62891			566	0.00366	0.00157	0.66732	0.63249
0.473607	-0.518224	-0.36112	0.547211			564	0.00409	0.00306	0.01554	0.63309			564	0.00156	1e-05	0.67111	0.63564
0.473922	-0.412481	-0.360805	2.26608			562	0.00483	0.003	0.01686	0.63624			562	0.00258	0.00267	0.67719	0.63887
0.474238	2.49137	-0.360489	1.41418			560	0.00183	0.00174	0.01468	0.63891			560	2e-05	-0.00136	0.6782	0.6404
0.474553	5.39523	-0.360174	-1.92816			558	0.00463	0.00218	0.01609	0.64387			558	0.00445	0.00084	0.68363	0.64585
0.474868	4.05108	-0.359859	-5.2705			556	0.00354	0.00192	0.01598	0.64713			556	0.00192	0.0008	0.68638	0.64758
0.475183	2.70693	-0.359544	-8.55927			554	0.00364	0.0026	0.01675	0.65124			554	0.00296	0.00115	0.69311	0.6518
0.475498	1.36277	-0.359229	-5.84959			552	0.00589	0.00284	0.01542	0.65329			552	0.00213	0.00162	0.69658	0.65517
0.475813	0.0186234	-0.358914	-3.74243			550	0.0042	0.00339	0.01745	0.65723			550	0.00315	0.00355	0.69895	0.65975
0.476129	1.3099	-0.358598	-5.91988			548	0.00442	0.00342	0.01621	0.66011			548	0.00299	0.00198	0.7041	0.66269
0.476444	2.60118	-0.358283	-6.59772			546	0.00328	0.00241	0.01682	0.66512			546	0.00265	0.00065	0.7088	0.66554
0.476759	3.89246	-0.357968	-7.27556			544	0.00385	0.00172	0.0167	0.66975			544	0.00317	0.0009	0.71383	0.67041
0.477074	5.18374	-0.357653	-6.53412			542	0.00384	0.00239	0.01738	0.67277			542	0.00299	0.0008	0.71849	0.67446
0.477389	6.27981	-0.357338	-5.79268			540	0.00376	0.00197	0.01766	0.67564			540	0.00254	0.0011	0.72342	0.67722
0.477705	7.37587	-0.357022	-5.05124			538	0.00448	0.00321	0.01814	0.6797			538	0.00315	0.00185	0.7269	0.68138
0.47802	8.47193	-0.356707	-4.3098			536	0.00357	0.00177	0.01867	0.68506			536	0.00176	0.00163	0.73329	0.68654
0.478335	9.568	-0.356392	-4.6663			534	0.00408	0.00242	0.01838	0.68802			534	0.00304	0.00135	0.73728	0.68972
0.47865	7.93102	-0.356077	-5.02279			532	0.00329	0.00157	0.01728	0.69102			532	0.00365	0.00113	0.741	0.69243
0.478965	6.29404	-0.355762	-2.38005			530	0.00404	0.00221	0.01869	0.69575			530	0.00291	0.00099	0.74645	0.69731
0.47928	4.65706	-0.355446	0.262686			528	0.00403	0.00257	0.01898	0.69875			528	0.00309	0.00129	0.75083	0.70087
0.479596	3.02009	-0.355131	-1.6202			526	0.00403	0.00244	0.01921	0.70315			526	0.00304	0.00121	0.75574	0.70496
0.479911	4.12022	-0.354816	-3.50309			524	0.00409	0.00121	0.02023	0.70759			524	0.00257	0.00053	0.7615	0.71057
0.480226	5.22035	-0.354501	-3.83281			522	0.00354	0.00214	0.01903	0.70975			522	0.0016	0.00105	0.76458	0.71219
0.480541	6.32048	-0.354186	-4.16252			520	0.00401	0.00262	0.01953	0.71589			520	0.0022	0.0013	0.77129	0.71737
0.480856	7.42061	-0.353871	-5.16338			518	0.00458	0.0025	0.01972	0.71803			518	0.00223	0.00053	0.77471	0.71996
0.481172	5.39726	-0.353555	-1.87962			516	0.00414	0.00347	0.02033	0.72266			516	0.00375	0.00273	0.78055	0.72524
0.481487	3.37392	-0.35324	-0.577501			514	0.00302	0.00173	0.0197	0.72741			514	0.00227	2e-05	0.78502	0.72833
0.481802	2.91231	-0.352925	-1.84615			512	0.00349	0.00237	0.02078	0.73171			512	0.00293	0.00134	0.79052	0.73284
0.482117	2.4507	-0.35261	-3.16836			510	0.00315	0.00251	0.02179	0.73658			510	0.00313	0.00207	0.79675	0.73756
0.482432	1.23263	-0.352295	-0.205944			508	0.00302	0.00165	0.02104	0.74001			508	0.0028	0.0015	0.80179	0.74179
0.482747	0.0145569	-0.351979	0.0250225			506	0.00381	0.00288	0.02084	0.74387			506	0.00361	0.00202	0.80582	0.74561
0.483063	2.44054	-0.351664	2.82676			504	0.00344	0.0025	0.02071	0.74826			504	0.00297	0.00101	0.81129	0.7483
0.483378	4.86652	-0.351349	-0.195902			502	0.00397	0.0028	0.02087	0.75177			502	0.0037	0.00205	0.8176	0.75304
0.483693	3.55083	-0.351034	-3.21856			500	0.00277	0.00198	0.02198	0.75692			500	0.0018	0.00084	0.82322	0.75756
0.484008	2.23515	-0.350719	-4.79517			498	0.00392	0.00219	0.02243	0.761			498	0.00245	0.00206	0.82947	0.7631
0.484323	0.919469	-0.350404	-6.37178			496	0.00286	0.00317	0.02257	0.76586			496	0.00315	0.0014	0.83388	0.76605
0.484639	-0.396213	-0.350088	-5.05626			494	0.00352	0.00218	0.02327	0.77044			494	0.00334	0.00141	0.84	0.77161
0.484954	1.05876	-0.349773	-3.74075			492	0.00343	0.00214	0.02341	0.77491			492	0.00272	0.00125	0.84581	0.7761
0.485269	2.51374	-0.349458	-0.282934			490	0.00376	0.00245	0.02397	0.7802			490	0.00304	0.00119	0.85202	0.78113
0.485584	5.6606	-0.349143	3.17489			488	0.00341	0.00227	0.02393	0.78403			488	0.00291	0.00114	0.85702	0.78499
0.485899	3.60167	-0.348828	0.199085			486	0.0034	0.00247	0.02439	0.78897			486	0.00314	0.00142	0.86369	0.79006
0.486214	0.371438	-0.348512	-2.77671			484	0.00335	0.0022	0.02485	0.7933			484	0.00305	0.00118	0.86885	0.79436
0.48653	2.34699	-0.348197	-1.89636			482	0.00367	0.00273	0.02521	0.79776			482	0.00305	0.00146	0.87438	0.79896
0.486845	4.71299	-0.347882	1.55477			480	0.00353	0.00243	0.02594	0.8029			480	0.00307	0.00137	0.88107	0.8041
0.48716	7.07898	-0.347567	0.881947			478	0.00316	0.00244	0.02583	0.80705			478	0.00312	0.00146	0.88699	0.80789
0.487475	7.20811	-0.347252	-4.07549			476	0.0033	0.00229	0.02648	0.812			476	0.00331	0.00111	0.8931	0.81329
0.48779	7.33723	-0.346937	-5.17677			474	0.00309	0.00212	0.0269	0.81708			474	0.00278	0.00122	0.89949	0.8177
0.488106	7.46636	-0.346621	-6.27805			472	0.00357	0.00279	0.02681	0.82171			472	0.00366	0.00156	0.90528	0.82267
0.488421	7.59549	-0.346306	-6.80359			470	0.00326	0.0028	0.02755	0.82672			470	0.00318	0.00151	0.91177	0.82755
0.488736	5.90259	-0.345991	-7.32912			468	0.0036	0.00274	0.02789	0.83182			468	0.00387	0.00184	0.91863	0.83285
0.489051	4.20969	-0.345676	-3.9985			466	0.00331	0.00241	0.0288	0.83705			466	0.00314	0.00158	0.92555	0.838
0.489366	2.51679	-0.345361	-0.667879			464	0.00283	0.00214	0.02881	0.84184			464	0.00276	0.00137	0.93188	0.84275
0.489681	0.823895	-0.345045	-1.03274			462	0.0032	0.00231	0.02907	0.84717			462	0.00325	0.0014	0.93877	0.848
0.489997	2.04705	-0.34473	-1.3976			460	0.00319	0.00218	0.02909	0.85163			460	0.00308	0.00129	0.94444	0.85238
0.490312	3.27021	-0.344415	-1.76247			458	0.00313	0.00205	0.02903	0.85614			458	0.00304	0.00121	0.95077	0.85711
0.490627	2.93163	-0.3441	-2.12733			456	0.00327	0.00225	0.02967	0.86197			456	0.00326	0.00116	0.95818	0.86245
0.490942	2.59305	-0.343785	-2.19344			454	0.00314	0.00196	0.02988	0.86696			454	0.00337	0.00095	0.96497	0.86769
0.491257	1.01809	-0.34347	-2.25955			452	0.00279	0.00175	0.03028	0.87231			452	0.00287	0.00078	0.97211	0.87294
0.491573	-0.55686	-0.343154	-2.32566			450	0.0033	0.00225	0.03119	0.87812			450	0.00353	0.00118	0.97987	0.87864
0.491888	0.47108	-0.342839	-2.39177			448	0.0029	0.00191	0.03154	0.88341			448	0.00312	0.00089	0.98656	0.88387
0.492203	1.49902	-0.342524	-2.08298			446	0.00291	0.00182	0.03201	0.88885			446	0.00307	0.00089	0.99392	0.88925
0.492518	0.761872	-0.342209	-1.77418			444	0.00315	0.00224	0.03256	0.8944			444	0.00329	0.00126	1.00156	0.89464
0.492833	0.024724	-0.341894	-0.180002			442	0.00308	0.00227	0.03314	0.90006			442	0.00307	0.00113	1.00886	0.90042
0.493148	-0.712424	-0.341578	1.41418			440	0.00311	0.00222	0.03404	0.90574			440	0.00332	0.00125	1.01675	0.90603
0.493464	-1.44957	-0.341263	0.691984			438	0.0029	0.00234	0.03435	0.91149			438	0.00327	0.00142	1.0243	0.91168
0.493779	-0.657519	-0.340948	-0.0302086			436	0.00305	0.00216	0.03466	0.91671			436	0.0033	0.00121	1.03119	0.91697
0.494094	0.134534	-0.340633	-2.03779			434	0.00314	0.00218	0.03541	0.92284			434	0.00327	0.00128	1.03919	0.92282
0.494409	2.29311	-0.340318	-4.04536			432	0.00295	0.00217	0.03618	0.92905			432	0.00326	0.00143	1.04771	0.92919
0.494724	4.45168	-0.340003	-3.77674			430	0.00319	0.00255	0.03678	0.93501			430	0.00356	0.00171	1.05597	0.93511
0.49504	7.21725	-0.339687	-3.50811			428	0.00302	0.00247	0.03768	0.94146			428	0.00352	0.00172	1.06495	0.94205
0.495355	6.85987	-0.339372	-4.52487			426	0.00298	0.00244	0.03809	0.94736			426	0.00349	0.00139	1.07293	0.94757
0.49567	4.61487	-0.339057	-5.54163			424	0.00264	0.00216	0.03841	0.95336			424	0.00335	0.00152	1.08141	0.95351
0.495985	2.37038	-0.338742	-3.20434			422	0.00272	0.00216	0.03957	0.95986			422	0.00336	0.00145	1.09016	0.96027
0.4963	2.24023	-0.338427	-0.867048			420	0.00273	0.00214	0.04031	0.96636			420	0.00335	0.00146	1.09832	0.96648
0.496615	2.1106	-0.338111	4.04101			418	0.00294	0.00215	0.041	0.9721			418	0.00329	0.00128	1.10724	0.97221
0.496931	3.73741	-0.337796	4.66446			416	0.00304	0.00217	0.04174	0.97895			416	0.00333	0.0015	1.11646	0.97866
0.497246	2.24125	-0.337481	2.20834			414	0.00265	0.00177	0.04242	0.98475			414	0.00345	0.00136	1.12452	0.98498
0.497561	0.712051	-0.337166	2.32298			412	0.00264	0.00169	0.04298	0.99125			412	0.00323	0.00102	1.13326	0.9912
0.497876	-0.816642	-0.336851	0.455996			410	0.00293	0.00221	0.04397	0.99795			410	0.00325	0.0011	1.14324	0.99816
0.498191	3.18531	-0.336536	-1.41099			408	0.0031	0.0025	0.04485	1.00454			408	0.00388	0.00153	1.15223	1.00471
0.498507	7.18777	-0.33622	0.685289			406	0.0023	0.0015	0.04597	1.01157			406	0.00295	0.00081	1.16216	1.01142
0.498822	8.06625	-0.335905	-1.50305			404	0.00282	0.00223	0.0467	1.01807			404	0.00384	0.00158	1.17166	1.01819
0.499137	8.94523	-0.33559	-1.28128			402	0.00295	0.00221	0.04747	1.02479			402	0.00364	0.00152	1.18027	1.02439
0.499452	9.82371	-0.335275	-1.05952			400	0.0028	0.00218	0.0488	1.03181			400	0.00348	0.00152	1.19022	1.03109
0.499767	10.7027	-0.33496	-1.98925			398	0.00304	0.00215	0.04945	1.03873			398	0.00349	0.00153	1.20023	1.03869
0.500082	8.16487	-0.334644	-2.91898			396	0.00242	0.00151	0.05112	1.04644			396	0.00329	0.00114	1.21031	1.04625
0.500398	5.62756	-0.334329	-3.84871			394	0.00258	0.00164	0.05228	1.05343			394	0.00372	0.00118	1.22065	1.05277
0.500713	4.84669	-0.334014	-4.77843			392	0.00245	0.00178	0.05296	1.0597			392	0.00328	0.00126	1.23016	1.05941
0.501028	4.06633	-0.333699	-4.07884			390	0.00254	0.00176	0.05451	1.06714			390	0.00313	0.00144	1.24048	1.06654
0.501343	2.69981	-0.333384	-3.37924			388	0.00278	0.00211	0.05609	1.0746			388	0.00333	0.0016	1.25153	1.07415
0.501658	4.45727	-0.333069	-4.82195			386	0.00284	0.00167	0.0574	1.08219			386	0.00355	0.00135	1.26231	1.08148
0.501974	4.45727	-0.332753	-6.26466			384	0.00256	0.00172	0.05882	1.08959			384	0.00359	0.00126	1.27313	1.08919
0.502289	4.45778	-0.332438	-8.61785			382	0.00243	0.00214	0.06076	1.09732			382	0.00334	0.00105	1.28432	1.09701
0.502604	5.01903	-0.332123	-10.971			380	0.00252	0.00213	0.06273	1.1056			380	0.00314	0.0012	1.29617	1.10522
0.502919	5.58079	-0.331808	-8.61116			378	0.00233	0.00176	0.06401	1.11336			378	0.00317	0.00105	1.30773	1.11292
0.503234	3.73436	-0.331493	-6.25127			376	0.00226	0.00173	0.06605	1.12085			376	0.00305	0.00112	1.31891	1.12016
0.503549	1.88844	-0.331177	-5.391			374	0.00248	0.00197	0.06793	1.12948			374	0.0033	0.0014	1.33104	1.12893
0.503865	1.18078	-0.330862	-4.53073			372	0.00284	0.002	0.07075	1.13732			372	0.00335	0.00145	1.34492	1.13738
0.50418	3.5971	-0.330547	-3.67046			370	0.0028	0.00187	0.07309	1.14679			370	0.00346	0.00184	1.35735	1.14625
0.504495	2.69422	-0.330232	-2.81019			368	0.00287	0.00213	0.07573	1.15499			368	0.00394	0.00136	1.36996	1.15459
0.50481	1.79185	-0.329917	-1.70891			366	0.00228	0.00187	0.07858	1.16367			366	0.0034	0.00133	1.38307	1.16307
0.505125	3.92907	-0.329602	-0.607628			364	0.00322	0.00219	0.0819	1.1731			364	0.0037	0.00144	1.39737	1.17269
0.505441	6.06629	-0.329286	-1.64865			362	0.00236	0.0019	0.08538	1.18196			362	0.00375	0.00143	1.40972	1.18112
0.505756	6.44655	-0.328971	-2.68968			360	0.00249	0.00188	0.08872	1.19101			360	0.00324	0.00158	1.425	1.18983
0.506071	6.82682	-0.328656	-3.80435			358	0.00296	0.00231	0.09293	1.20093			358	0.00389	0.00164	1.43984	1.19994
0.506386	8.57361	-0.328341	-4.91902			356	0.0027	0.00201	0.09693	1.20967			356	0.00374	0.00162	1.45406	1.20861
0.506701	7.19692	-0.328026	-3.89138			354	0.00327	0.00214	0.10239	1.21951			354	0.00373	0.00173	1.4694	1.21864
0.507016	7.57719	-0.32771	-2.86375			352	0.0029	0.00225	0.10795	1.22982			352	0.00422	0.00173	1.48608	1.22925
0.507332	7.95745	-0.327395	-2.80015			350	0.00203	0.00162	0.11381	1.24011			350	0.00331	0.00106	1.50217	1.23885
0.507647	7.21522	-0.32708	-2.73655			348	0.00283	0.00198	0.12079	1.25084			348	0.0037	0.00157	1.51993	1.24935
0.507962	6.47299	-0.326765	-3.95833			346	0.00258	0.00213	0.1284	1.26194			346	0.00383	0.00153	1.53691	1.26081
0.508277	5.53554	-0.32645	-5.18012			344	0.00273	0.00208	0.13621	1.27232			344	0.00355	0.00153	1.55459	1.27108
0.508592	4.59809	-0.326135	-4.91568			342	0.00271	0.00221	0.14608	1.28529			342	0.00384	0.00146	1.57603	1.28354
0.508908	4.83195	-0.325819	-4.65123			340	0.00303	0.0023	0.15738	1.29773			340	0.00366	0.00139	1.59675	1.296
0.509223	1.94233	-0.325504	-4.06545			338	0.00231	0.00161	0.1689	1.30953			338	0.00346	0.00095	1.61842	1.30865
0.509538	0.80966	-0.325189	0.804956			336	0.00245	0.00193	0.18292	1.32297			336	0.00369	0.0012	1.64326	1.32179
0.509853	2.80047	-0.324874	2.35478			334	0.00257	0.00194	0.19901	1.33792			334	0.00371	0.00133	1.66966	1.33586
0.510168	0.0531931	-0.324559	-0.380007			332	0.00256	0.00188	0.21569	1.35128			332	0.00389	0.0014	1.69463	1.35005
0.510483	0.429393	-0.324243	-4.02528			330	0.00255	0.00137	0.23496	1.36595			330	0.00354	0.001	1.7217	1.36375
0.510799	3.73385	-0.323928	-5.09978			328	0.00267	0.00184	0.25831	1.38161			328	0.00363	0.00141	1.7529	1.37958
0.511114	1.83252	-0.323613	-3.10392			326	0.0025	0.00159	0.2825	1.3969			326	0.00399	0.00119	1.78336	1.39486
0.511429	1.55799	-0.323298	-1.10806			324	0.00252	0.00175	0.31027	1.41309			324	0.00418	0.00087	1.81582	1.41136
0.511744	1.28347	-0.322983	-2.53989			322	0.00249	0.00193	0.34241	1.43005			322	0.00427	0.00125	1.85134	1.42752
0.512059	2.44054	-0.322668	-3.97172			320	0.00253	0.00164	0.37806	1.44688			320	0.0045	0.00125	1.88557	1.44556
0.512375	3.5976	-0.322352	-4.30562			318	0.00255	0.00189	0.41753	1.46448			318	0.00461	0.00121	1.92626	1.46271
0.51269	1.35464	-0.322037	-0.354902			316	0.00304	0.00201	0.46472	1.48375			316	0.00474	0.00195	1.96996	1.48197
0.513005	2.23515	-0.321722	-0.26034			314	0.00299	0.00205	0.5099	1.49978			314	0.00436	0.00155	2.01169	1.49877
0.51332	3.9616	-0.321407	2.40499			312	0.00296	0.00224	0.56946	1.51984			312	0.00489	0.00165	2.06186	1.51811
0.513635	5.68806	-0.321092	1.8167			310	0.00303	0.00227	0.63202	1.53946			310	0.00509	0.00153	2.11029	1.53762
0.51395	3.57524	-0.320776	1.2284			308	0.00346	0.00239	0.70089	1.55841			308	0.00522	0.0018	2.16058	1.55624
0.514266	1.46242	-0.320461	-0.484612			306	0.00406	0.00325	0.78106	1.57757			306	0.00616	0.00248	2.21611	1.57557
0.514581	0.911335	-0.320146	-2.19762			304	0.00512	0.00405	0.87387	1.59885			304	0.00716	0.00378	2.27628	1.59688
0.514896	0.360253	-0.319831	-3.29472			302	0.00628	0.00521	0.97917	1.62046			302	0.00861	0.00494	2.34141	1.61838
0.515211	2.09433	-0.319516	-4.39182			300	0.00807	0.00712	1.09285	1.64175			300	0.01056	0.00665	2.40922	1.63849
0.515526	3.82892	-0.319201	-4.20353			298	0.01105	0.01007	1.21691	1.66321			298	0.0139	0.00999	2.47504	1.66
0.515842	5.95343	-0.318885	-4.01524			296	0.01491	0.01383	1.34496	1.68288			296	0.01807	0.01334	2.54343	1.67974
0.516157	4.95497	-0.31857	-2.30055			294	0.02105	0.01992	1.48807	1.70501			294	0.02433	0.01969	2.60828	1.70088
0.516472	3.40289	-0.318255	-0.585869			292	0.02938	0.02814	1.6509	1.72818			292	0.03293	0.02806	2.68847	1.72587
0.516787	4.9748	-0.31794	-1.01349			290	0.04034	0.03898	1.79883	1.74987			290	0.04395	0.03903	2.7527	1.74646
0.517102	2.83707	-0.317625	-1.44112			288	0.05738	0.05605	1.98654	1.77843			288	0.0613	0.0561	2.82282	1.77504
0.517417	3.82332	-0.317309	-0.395906			286	0.07635	0.07516	2.14976	1.80484			286	0.0806	0.07528	2.9023	1.80053
0.517733	1.89708	-0.316994	0.649305			284	0.10463	0.10339	2.36001	1.83915			284	0.10898	0.10372	2.99629	1.83463
0.518048	-0.028656	-0.316679	0.409132			282	0.13997	0.13868	2.552	1.87497			282	0.14459	0.13893	3.06386	1.87052
0.518363	1.88437	-0.316364	0.168959			280	0.18189	0.18049	2.7227	1.91739			280	0.18653	0.18105	3.15039	1.91281
0.518678	3.7979	-0.316049	-0.928137			278	0.23722	0.23568	2.94185	1.96801			278	0.24203	0.23641	3.2247	1.96334
0.518993	3.75876	-0.315734	-2.02523			276	0.30035	0.29871	3.11732	2.02227			276	0.30524	0.29949	3.34057	2.01889
0.519309	3.72012	-0.315418	-3.12233			274	0.37509	0.3736	3.30011	2.08521			274	0.38018	0.37441	3.38172	2.08179
0.519624	3.68098	-0.315103	-4.21943			272	0.45829	0.45719	3.47336	2.15267			272	0.46327	0.45791	3.54243	2.1461
0.519939	3.64234	-0.314788	-5.42364			270	0.54452	0.54349	3.49812	2.22685			270	0.55006	0.54354	3.53616	2.22208
0.520254	2.96874	-0.314473	-6.62785			268	0.63525	0.63377	3.56399	2.29584			268	0.6398	0.63461	3.71824	2.29187
0.520569	2.29565	-0.314158	-5.68975			266	0.72017	0.71914	3.52537	2.36119			266	0.72423	0.71989	3.73453	2.36317
0.520884	3.18378	-0.313842	-4.75166			264	0.81033	0.80975	3.55487	2.44079			264	0.81541	0.81069	3.81879	2.43339
0.5212	4.07243	-0.313527	-4.00268			262	0.89281	0.89257	3.64441	2.50518			262	0.8976	0.89313	3.71094	2.50142
0.521515	1.54427	-0.313212	-3.25371			260	0.97613	0.97615	3.78739	2.5736			260	0.98108	0.97742	4.22236	2.56687
0.52183	-0.98339	-0.312897	-2.50474			258	1.0832	1.08295	3.60381	2.66092			258	1.08876	1.0848	4.07457	2.65134
0.522145	-0.778513	-0.312582	-1.75577			256	1.23803	1.23797	3.50173	2.74792			256	1.24427	1.24117	4.10766	2.77561
0.52246	2.55035	-0.312267	-1.5156			254	1.51437	1.5111	3.60868	3.00121			254	1.52238	1.51781	3.94807	3.02033
0.522776	4.81314	-0.311951	-1.27542			252	1.9144	1.91136	3.78411	3.32472			252	1.9215	1.91436	4.02069	3.23356
0.523091	3.95296	-0.311636	-3.71314			250	2.48855	2.47445	3.78672	3.72734			250	2.49236	2.47534	4.90093	3.65707
0.523406	1.53054	-0.311321	-6.15085
0.523721	2.2321	-0.311006	-7.04208
0.524036	3.32359	-0.310691	-2.79178
0.524352	1.29211	-0.310375	0.173143
0.524667	1.01708	-0.31006	-2.00348
0.524982	3.86603	-0.309745	-2.41269
0.525297	2.6388	-0.30943	-2.8219
0.525612	1.41158	-0.309115	-2.26708
0.525927	1.94131	-0.3088	-1.71226
0.526243	2.47104	-0.308484	-0.929811
0.526558	1.43903	-0.308169	-0.147366
0.526873	0.407024	-0.307854	-0.650307
0.527188	4.06023	-0.307539	-1.15325
0.527503	7.71343	-0.307224	-1.33484
0.527819	5.38811	-0.306908	-1.51644
0.528134	3.06279	-0.306593	-0.412643
0.528449	1.58341	-0.306278	0.691147
0.528764	3.2275	-0.305963	-1.3181
0.529079	3.44001	-0.305648	-3.32735
0.529394	3.65251	-0.305333	-1.48045
0.52971	0.741537	-0.305017	0.366453
0.530025	0.954039	-0.304702	0.553068
0.53034	2.64084	-0.304387	0.739683
0.530655	4.32763	-0.304072	-0.144855
0.53097	5.68907	-0.303757	4.11215
0.531286	1.84472	-0.303441	2.92886
0.531601	0.115215	-0.303126	-3.39598
0.531916	1.50919	-0.302811	-7.25715
0.532231	2.5778	-0.302496	-5.97679
0.532546	0.522934	-0.302181	-5.28556
0.532861	2.80352	-0.301865	-4.59433
0.533177	5.0841	-0.30155	-4.86714
0.533492	6.32353	-0.301235	-5.13995
0.533807	4.43948	-0.30092	-3.2035
0.534122	3.20615	-0.300605	-1.26706
0.534437	1.97283	-0.30029	-1.47292
0.534753	2.10602	-0.299974	-1.67878
0.535068	2.23922	-0.299659	0.177328
0.535383	3.35308	-0.299344	2.03344
0.535698	4.46693	-0.299029	0.890314
0.536013	5.58079	-0.298714	-0.252808
0.536328	6.69464	-0.298398	-1.07458
0.536644	4.81517	-0.298083	-1.89636
0.536959	2.9357	-0.297768	-2.71814
0.537274	1.90216	-0.297453	-3.53991
0.537589	3.99211	-0.297138	-3.2102
0.537904	3.73131	-0.296823	-2.88048
0.53822	3.47051	-0.296507	-3.83615
0.538535	3.20971	-0.296192	-4.79182
0.53885	2.94891	-0.295877	-4.67634
0.539165	5.64891	-0.295562	-4.56086
0.53948	5.22543	-0.295247	-3.15999
0.539795	5.19239	-0.294931	-1.75912
0.540111	5.15934	-0.294616	-2.31311
0.540426	2.84673	-0.294301	-2.86709
0.540741	3.65759	-0.293986	-3.74243
0.541056	5.3144	-0.293671	-4.61776
0.541371	6.9712	-0.293356	-0.34737
0.541687	3.71504	-0.29304	-1.21852
0.542002	0.458879	-0.292725	-2.19678
0.542317	-2.2767	-0.29241	-3.17505
0.542632	0.193505	-0.292095	-1.39509
0.542947	2.76946	-0.29178	0.384865
0.543262	2.22193	-0.291464	-1.69133
0.543578	3.75673	-0.291149	-3.76753
0.543893	5.29152	-0.290834	-0.762444
0.544208	4.22342	-0.290519	2.24265
0.544523	3.15532	-0.290204	1.39158
0.544838	2.08721	-0.289889	0.540516
0.545154	1.01911	-0.289573	-1.70305
0.545469	0.293147	-0.289258	-3.94662
0.545784	-0.432817	-0.288943	-4.04787
0.546099	-0.442984	-0.288628	-4.14913
0.546414	4.75264	-0.288313	-2.93153
0.546729	4.12428	-0.287997	-1.71393
0.547045	3.49593	-0.287682	-1.78171
0.54736	2.99772	-0.287367	-1.8495
0.547675	5.62298	-0.287052	-1.35493
0.54799	2.75776	-0.286737	-0.860353
0.548305	-0.107454	-0.286422	-0.687128
0.548621	0.866598	-0.286106	-0.513901
0.548936	1.84065	-0.285791	2.62508
0.549251	3.69318	-0.285476	0.622526
0.549566	5.54571	-0.285161	-3.20099
0.549881	3.75418	-0.284846	-7.02451
0.550196	1.96266	-0.28453	-8.14336
0.550512	1.50512	-0.284215	-9.26222
0.550827	1.04758	-0.2839	-6.52492
0.551142	0.59004	-0.283585	-3.78762
0.551457	0.1325	-0.28327	-1.42438
0.551772	3.09126	-0.282955	0.938852
0.552088	6.05002	-0.282639	1.15978
0.552403	5.36473	-0.282324	1.3807
0.552718	4.67943	-0.282009	-0.99592
0.553033	3.24581	-0.281694	-3.37254
0.553348	1.81218	-0.281379	-1.03609
0.553663	4.86855	-0.281063	1.30037
0.553979	7.92492	-0.280748	0.798262
0.554294	7.46738	-0.280433	0.29616
0.554609	3.88636	-0.280118	-0.205944
0.554924	1.67187	-0.279803	-0.708048
0.555239	2.58085	-0.279488	-0.433565
0.555555	3.31647	-0.279172	-0.159082
0.55587	0.92862	-0.278857	-1.16998
0.556185	2.05468	-0.278542	-2.18089
0.5565	3.18073	-0.278227	-3.25539
0.556815	6.19389	-0.277912	-4.32989
0.55713	9.20705	-0.277596	-4.11901
0.557446	9.61731	-0.277281	-3.90812
0.557761	10.0276	-0.276966	-2.54575
0.558076	6.90765	-0.276651	-1.18337
0.558391	3.78774	-0.276336	0.179001
0.558706	2.42478	-0.276021	1.54138
0.559022	1.06182	-0.275705	0.968977
0.559337	1.22806	-0.27539	0.39658
0.559652	4.51777	-0.275075	-1.4612
0.559967	3.44763	-0.27476	-3.31899
0.560282	2.3775	-0.274445	-2.68634
0.560597	2.4746	-0.274129	-2.05369
0.560913	2.5717	-0.273814	0.721273
0.561228	2.47358	-0.273499	3.49623
0.561543	2.37546	-0.273184	2.92886
0.561858	4.0343	-0.272869	2.36148
0.562173	2.56966	-0.272554	-0.348207
0.562489	-0.0662756	-0.272238	-3.05789
0.562804	2.50357	-0.271923	-3.78594
0.563119	3.67437	-0.271608	-4.51399
0.563434	4.84516	-0.271293	-5.24204
0.563749	3.93364	-0.270978	-5.97009
0.564064	3.02212	-0.270662	-5.6069
0.56438	4.45321	-0.270347	-5.24372
0.564695	9.00776	-0.270032	-4.88053
0.56501	7.12016	-0.269717	-4.51734
0.565325	5.23255	-0.269402	-1.61016
0.56564	5.06377	-0.269087	1.29702
0.565956	4.89499	-0.268771	-2.22273
0.566271	4.7262	-0.268456	-5.74247
0.566586	4.55742	-0.268141	-5.8044
0.566901	3.34748	-0.267826	-5.86633
0.567216	2.13754	-0.267511	-5.92825
0.567531	2.68456	-0.267195	-5.99018
0.567847	0.108098	-0.26688	-4.52571
0.568162	0.443627	-0.266565	-3.06124
0.568477	0.779157	-0.26625	-2.88216
0.568792	2.61135	-0.265935	-2.70307
0.569107	7.56702	-0.26562	-3.50811
0.569423	10.3428	-0.265304	-4.31315
0.569738	9.99503	-0.264989	-2.97588
0.570053	8.99658	-0.264674	-1.63861
0.570368	7.99812	-0.264359	-0.944036
0.570683	4.82381	-0.264044	-0.24946
0.570998	1.6495	-0.263728	-0.947384
0.571314	3.8762	-0.263413	-4.21608
0.571629	2.97942	-0.263098	-6.70149
0.571944	3.1238	-0.262783	-6.61613
0.572259	3.26818	-0.262468	-3.53154
0.572574	1.6556	-0.262153	-3.01772
0.57289	0.043026	-0.261837	-3.20016
0.573205	0.935738	-0.261522	-0.811815
0.57352	1.82845	-0.261207	1.0945
0.573835	0.118265	-0.260892	-1.28379
0.57415	-1.59192	-0.260577	-3.28049
0.574465	-0.276236	-0.260261	-5.27719
0.574781	1.03945	-0.259946	-6.25629
0.575096	0.793391	-0.259631	-2.95078
0.575411	0.547337	-0.259316	-2.5106
0.575726	1.65052	-0.259001	-4.64119
0.576041	2.7537	-0.258686	-5.05794
0.576357	3.85688	-0.25837	-5.47468
0.576672	4.96006	-0.258055	-2.8286
0.576987	6.7465	-0.25774	-0.182512
0.577302	8.53294	-0.257425	-2.24951
0.577617	7.71648	-0.25711	-4.3165
0.577933	6.90003	-0.256794	-3.73239
0.578248	6.16491	-0.256479	-3.14827
0.578563	5.4298	-0.256164	-2.56416
0.578878	6.25642	-0.255849	-1.98004
0.579193	7.08304	-0.255534	-2.58759
0.579508	6.96612	-0.255219	-3.19514
0.579824	6.84919	-0.254903	-3.80268
0.580139	6.73226	-0.254588	-4.41022
0.580454	6.61534	-0.254273	-4.91066
0.580769	4.43033	-0.253958	-5.41108
0.581084	2.24532	-0.253643	-3.76921
0.5814	1.62205	-0.253327	-2.12733
0.581715	0.998776	-0.253012	-0.451975
0.58203	3.53152	-0.252697	1.22338
0.582345	6.06425	-0.252382	-0.100502
0.58266	5.9941	-0.252067	-1.42438
0.582975	5.92394	-0.251752	-1.99846
0.583291	3.49491	-0.251436	-2.57253
0.583606	1.06588	-0.251121	-3.1466
0.583921	2.2809	-0.250806	-3.72067
0.584236	3.49593	-0.250491	-3.30392
0.584551	3.18175	-0.250176	-2.88718
0.584867	2.86757	-0.24986	-4.18428
0.585182	2.5534	-0.249545	-2.91061
0.585497	2.23922	-0.24923	-0.297997
0.585812	4.33577	-0.248915	-1.97
0.586127	6.43232	-0.2486	-2.35662
0.586442	6.96713	-0.248284	-2.74324
0.586758	7.50195	-0.247969	-5.64373
0.587073	7.25589	-0.247654	-8.54421
0.587388	7.00984	-0.247339	-4.16085
0.587703	6.76378	-0.247024	-4.0621
0.588018	6.51773	-0.246709	-3.80268
0.588334	3.70131	-0.246393	-0.972488
0.588649	0.884899	-0.246078	-1.99846
0.588964	0.671381	-0.245763	-3.02442
0.589279	0.457862	-0.245448	-4.55918
0.589594	0.341951	-0.245133	-6.09395
0.589909	0.226042	-0.244817	-6.34332
0.590225	1.67187	-0.244502	-6.5927
0.59054	3.11769	-0.244187	-6.06549
0.590855	3.10549	-0.243872	-5.53828
0.59117	3.09329	-0.243557	-3.72569
0.591485	4.64283	-0.243242	-1.9131
0.591801	6.19237	-0.242926	-1.34405
0.592116	6.01748	-0.242611	-0.774996
0.592431	5.8426	-0.242296	-0.205944
0.592746	5.66772	-0.241981	0.363106
0.593061	5.49284	-0.241666	-0.862026
0.593376	6.48926	-0.24135	-2.08716
0.593692	7.48568	-0.241035	-2.02691
0.594007	5.8792	-0.24072	-1.96665
0.594322	4.27273	-0.240405	-1.2771
0.594637	4.91125	-0.24009	-0.587543
0.594952	5.54978	-0.239775	-0.915585
0.595268	6.1883	-0.239459	-1.24363
0.595583	6.82682	-0.239144	-4.0621
0.595898	6.07137	-0.238829	-2.59596
0.596213	5.31592	-0.238514	-0.969143
0.596528	4.56047	-0.238199	-1.9131
0.596843	3.80502	-0.237883	-0.801775
0.597159	4.41609	-0.237568	-2.26122
0.597474	5.02716	-0.237253	0.135487
0.597789	7.19997	-0.236938	-1.75242
0.598104	9.37278	-0.236623	-2.11394
0.598419	9.09724	-0.236308	0.0953178
0.598735	8.8217	-0.235992	-1.55158
0.59905	6.98442	-0.235677	-3.19848
0.599365	5.14714	-0.235362	-2.52901
0.59968	4.57877	-0.235047	-1.85954
0.599995	4.01041	-0.234732	0.0953178
0.60031	3.44204	-0.234416	2.05017
0.600626	2.87367	-0.234101	1.22003
0.600941	3.07397	-0.233786	0.389885
0.601256	3.27428	-0.233471	-0.44026
0.601571	1.91284	-0.233156	-1.2704
0.601886	0.551404	-0.232841	-0.897173
0.602202	2.80149	-0.232525	-0.523943
0.602517	5.05157	-0.23221	-0.150713
0.602832	3.65759	-0.231895	0.222517
0.603147	2.26362	-0.23158	-1.46622
0.603462	2.69168	-0.231265	-3.15497
0.603777	3.11973	-0.230949	-4.84371
0.604093	1.98605	-0.230634	-6.53245
0.604408	0.852364	-0.230319	-7.4446
0.604723	3.06991	-0.230004	-8.35676
0.605038	5.28745	-0.229689	-4.55584
0.605353	5.94326	-0.229374	-0.754911
0.605669	6.59907	-0.229058	-1.8813
0.605984	7.08508	-0.228743	-3.00768
0.606299	7.57109	-0.228428	-1.67041
0.606614	8.0571	-0.228113	-0.333143
0.606929	8.54311	-0.227798	-2.17586
0.607244	8.70375	-0.227482	1.12296
0.60756	8.8644	-0.227167	1.52966
0.607875	9.02505	-0.226852	1.93636
0.60819	9.1857	-0.226537	0.522106
0.608505	6.78412	-0.226222	-0.892153
0.60882	4.38254	-0.225907	-0.164103
0.609136	4.58386	-0.225591	0.563948
0.609451	4.78518	-0.225276	0.267706
0.609766	4.82381	-0.224961	-0.0285339
0.610081	4.86245	-0.224646	-0.00342941
0.610396	4.90108	-0.224331	0.0216751
0.610711	4.93972	-0.224015	-2.79178
0.611027	4.23003	-0.2237	-0.463692
0.611342	3.52033	-0.223385	-1.02772
0.611657	2.81063	-0.22307	-1.59175
0.611972	2.10094	-0.222755	-0.933994
0.612287	2.17211	-0.22244	-0.276239
0.612603	2.24329	-0.222124	-0.903868
0.612918	2.31446	-0.221809	-1.5315
0.613233	2.38563	-0.221494	-1.11475
0.613548	2.42427	-0.221179	-0.698006
0.613863	2.4629	-0.220864	-0.28126
0.614178	2.50154	-0.220548	0.135487
0.614494	2.54018	-0.220233	0.130465
0.614809	0.0409918	-0.219918	0.125444
0.615124	-2.45819	-0.219603	0.120422
0.615439	-2.35448	-0.219288	0.115402
0.615754	-2.25078	-0.218973	-0.050293
0.61607	1.62561	-0.218657	-0.215986
0.616385	5.50199	-0.218342	-2.36332
0.6167	4.69316	-0.218027	-4.51064
0.617015	3.88433	-0.217712	-5.92156
0.61733	2.45731	-0.217397	-4.7617
0.617645	1.0303	-0.217081	0.307875
0.617961	4.09327	-0.216766	0.235907
0.618276	7.15625	-0.216451	-3.53154
0.618591	6.96561	-0.216136	-2.15745
0.618906	3.65149	-0.215821	-1.85452
0.619221	2.09433	-0.215506	-1.55158
0.619537	0.537169	-0.21519	0.686127
0.619852	2.03841	-0.214875	2.92383
0.620167	3.53965	-0.21456	1.30539
0.620482	3.28394	-0.214245	-0.313061
0.620797	6.1517	-0.21393	-1.12814
0.621112	7.33978	-0.213614	-1.94322
0.621428	8.52785	-0.213299	-2.22273
0.621743	10.3016	-0.212984	0.0685387
0.622058	8.95184	-0.212669	1.59828
0.622373	3.92551	-0.212354	0.557253
0.622688	2.02265	-0.212039	-6.16089
0.623004	2.65761	-0.211723	-4.3098
0.623319	3.29258	-0.211408	0.433401
0.623634	5.48928	-0.211093	0.0350647
0.623949	4.56251	-0.210778	2.36817
0.624264	2.074	-0.210463	2.13051
0.624579	2.70896	-0.210147	1.6987
0.624895	1.78219	-0.209832	1.26689
0.62521	0.855413	-0.209517	-2.00348
0.625525	0.123857	-0.209202	-5.27384
0.62584	-0.607698	-0.208887	-9.24046
0.626155	-1.26961	-0.208572	-8.06554
0.626471	-1.93151	-0.208256	-4.21273
0.626786	-2.39821	-0.207941	-0.359922
0.627101	-2.8649	-0.207626	-2.33152
0.627416	-3.46173	-0.207311	-4.30311
0.627731	-0.935094	-0.206996	-4.13239
0.628046	1.59155	-0.20668	-3.96168
0.628362	0.994709	-0.206365	-4.32654
0.628677	1.42276	-0.20605	-4.6914
0.628992	1.85082	-0.205735	-2.05703
0.629307	2.08365	-0.20542	0.577337
0.629622	2.31649	-0.205105	-1.28714
0.629938	2.02875	-0.204789	-3.15162
0.630253	1.74101	-0.204474	-3.73071
0.630568	1.25805	-0.204159	-4.3098
0.630883	3.89856	-0.203844	-5.69226
0.631198	1.30279	-0.203529	-7.07472
0.631513	-1.29299	-0.203213	-5.45795
0.631829	-1.09066	-0.202898	-3.84117
0.632144	-0.888323	-0.202583	-3.01103
0.632459	0.257561	-0.202268	-2.18089
0.632774	1.40344	-0.201953	-5.52824
0.633089	5.86802	-0.201638	-3.73406
0.633405	7.20912	-0.201322	-3.22526
0.63372	6.19135	-0.201007	-2.71646
0.634035	5.17358	-0.200692	-0.600933
0.63435	0.706967	-0.200377	1.5146
0.634665	1.44615	-0.200062	0.490305
0.634981	5.04852	-0.199746	-0.533985
0.635296	3.44509	-0.199431	-2.84366
0.635611	3.53355	-0.199116	-5.15334
0.635926	6.74548	-0.198801	-1.35744
0.636241	2.33632	-0.198486	2.43847
0.636556	1.05063	-0.198171	-1.04948
0.636872	3.60421	-0.197855	-4.53742
0.637187	3.03432	-0.19754	-5.24706
0.637502	1.78117	-0.197225	-5.9567
0.637817	0.528018	-0.19691	-6.29144
0.638132	3.56964	-0.196595	-4.0554
0.638448	6.61127	-0.196279	1.66188
0.638763	4.95141	-0.195964	2.23763
0.639078	0.168087	-0.195649	-1.09634
0.639393	-1.16641	-0.195334	-4.43031
0.639708	0.622577	-0.195019	-5.80272
0.640023	2.99721	-0.194704	-2.0336
0.640339	2.24837	-0.194388	0.771484
0.640654	1.69475	-0.194073	-1.56497
0.640969	4.2646	-0.193758	-4.51734
0.641284	3.85942	-0.193443	-2.32817
0.641599	3.45424	-0.193128	-1.21015
0.641915	3.4395	-0.192812	-0.0921345
0.64223	3.42476	-0.192497	-0.456997
0.642545	-1.56802	-0.192182	-0.821857
0.64286	-3.43733	-0.191867	-1.18672
0.643175	-1.33722	-0.191552	-1.55158
0.64349	0.762889	-0.191236	-1.70221
0.643806	1.67543	-0.190921	-1.85284
0.644121	2.58797	-0.190606	-2.00348
0.644436	3.5005	-0.190291	-2.15411
0.644751	4.41304	-0.189976	-2.43863
0.645066	4.70739	-0.189661	-2.72316
0.645382	5.00175	-0.189345	-1.7223
0.645697	7.05305	-0.18903	-0.721437
0.646012	5.98088	-0.188715	-2.07712
0.646327	4.6652	-0.1884	-3.4328
0.646642	3.34952	-0.188085	-6.07386
0.646957	1.83862	-0.187769	-8.71493
0.647273	0.327717	-0.187454	-7.08476
0.647588	0.280947	-0.187139	-5.4546
0.647903	0.234176	-0.186824	-3.82444
0.648218	2.13958	-0.186509	-2.19427
0.648533	0.921503	-0.186194	-2.70642
0.648849	0.907269	-0.185878	-3.21856
0.649164	4.01651	-0.185563	-4.85542
0.649479	2.57068	-0.185248	-6.49228
0.649794	1.12485	-0.184933	-7.59356
0.650109	2.21685	-0.184618	-6.12407
0.650424	3.30885	-0.184302	-7.70737
0.65074	4.20562	-0.183987	-6.7199
0.651055	5.1024	-0.183672	-3.72402
0.65137	7.14812	-0.183357	-3.2989
0.651685	6.07035	-0.183042	-7.69398
0.652	8.31129	-0.182727	-7.80444
0.652316	10.5522	-0.182411	-5.12823
0.652631	10.5481	-0.182096	-5.02279
0.652946	10.5441	-0.181781	-1.06119
0.653261	8.97828	-0.181466	2.9004
0.653576	7.41247	-0.181151	0.0601711
0.653891	5.91174	-0.180835	-2.78006
0.654207	4.41101	-0.18052	-1.76414
0.654522	7.59549	-0.180205	-0.748217
0.654837	10.78	-0.17989	0.856842
0.655152	9.57206	-0.179575	2.4619
0.655467	8.36416	-0.17926	3.74561
0.655783	8.71799	-0.178944	-0.969143
0.656098	9.07182	-0.178629	-1.50639
0.656413	9.88319	-0.178314	0.527126
0.656728	10.6946	-0.177999	-2.25955
0.657043	11.5059	-0.177684	-5.04622
0.657358	12.3173	-0.177368	-3.88302
0.657674	10.5909	-0.177053	-2.71981
0.657989	8.8644	-0.176738	-2.52064
0.658304	7.13795	-0.176423	1.96314
0.658619	5.4115	-0.176108	2.32298
0.658934	5.32812	-0.175793	5.25359
0.65925	5.24475	-0.175477	4.86363
0.659565	8.80543	-0.175162	4.47366
0.65988	12.3661	-0.174847	2.58408
0.660195	8.73629	-0.174532	0.694494
0.66051	5.10647	-0.174217	0.0902958
0.660825	4.07955	-0.173901	-0.513901
0.661141	3.05262	-0.173586	-0.475407
0.661456	0.907269	-0.173271	-0.436913
0.661771	-1.23809	-0.172956	-0.398418
0.662086	0.260612	-0.172641	-0.359922
0.662401	1.75931	-0.172326	-1.32396
0.662717	2.0867	-0.17201	-2.288
0.663032	2.4141	-0.171695	-3.25204
0.663347	1.17976	-0.17138	-4.21608
0.663662	-0.0545826	-0.171065	-5.55502
0.663977	2.17618	-0.17075	-6.89396
0.664292	4.40694	-0.170434	-6.0906
0.664608	4.03481	-0.170119	-5.28723
0.664923	3.66268	-0.169804	-6.30483
0.665238	4.10395	-0.169489	-7.32242
0.665553	4.54522	-0.169174	-5.34079
0.665868	4.98649	-0.168859	-3.35916
0.666184	5.42776	-0.168543	-3.84117
0.666499	4.38661	-0.168228	-4.32319
0.666814	3.34545	-0.167913	-5.82281
0.667129	5.94834	-0.167598	-7.32242
0.667444	8.55124	-0.167283	-9.69235
0.667759	8.58377	-0.166967	-7.77767
0.668075	8.61631	-0.166652	-2.11394
0.66839	6.04595	-0.166337	0.979019
0.668705	3.47559	-0.166022	3.48284
0.66902	3.96364	-0.165707	5.98667
0.669335	4.45168	-0.165392	3.61674
0.669651	2.33683	-0.165076	1.24681
0.669966	0.221974	-0.164761	-1.09634
0.670281	3.24784	-0.164446	-3.43949
0.670596	6.27371	-0.164131	-3.64033
0.670911	4.61436	-0.163816	-3.84117
0.671226	2.95502	-0.1635	-2.70307
0.671542	4.18936	-0.163185	-1.56497
0.671857	5.4237	-0.16287	-3.4261
0.672172	5.0963	-0.162555	-5.28723
0.672487	4.76891	-0.16224	-5.26464
0.672802	2.03383	-0.161925	-5.24204
0.673118	-0.70124	-0.161609	-3.93406
0.673433	0.20774	-0.161294	-2.62608
0.673748	1.11672	-0.160979	-1.05032
0.674063	4.33577	-0.160664	0.525454
0.674378	7.55482	-0.160349	-1.75493
0.674693	8.17097	-0.160033	-4.03532
0.675009	8.78713	-0.159718	-1.31476
0.675324	7.77647	-0.159403	1.40581
0.675639	6.76582	-0.159088	-1.44363
0.675954	7.3169	-0.158773	-4.29307
0.676269	7.86798	-0.158458	-5.32154
0.676585	3.72267	-0.158142	-6.35002
0.6769	-0.422648	-0.157827	-6.09311
0.677215	-1.50956	-0.157512	-5.8362
0.67753	3.65048	-0.157197	-7.73833
0.677845	5.62197	-0.156882	-9.64047
0.67816	4.46998	-0.156566	-6.82953
0.678476	3.90365	-0.156251	-4.01858
0.678791	3.33731	-0.155936	-2.49303
0.679106	2.80352	-0.155621	-0.967468
0.679421	2.26972	-0.155306	-2.44114
0.679736	3.29766	-0.154991	-3.91482
0.680052	4.3256	-0.154675	-2.35579
0.680367	1.93724	-0.15436	-0.796753
0.680682	-0.451118	-0.154045	-0.523108
0.680997	2.88689	-0.15373	-0.24946
0.681312	6.2249	-0.153415	0.6401
0.681627	4.79229	-0.153099	1.52966
0.681943	3.35968	-0.152784	1.13383
0.682258	1.92707	-0.152469	0.73801
0.682573	0.494465	-0.152154	1.23174
0.682888	0.200623	-0.151839	1.72548
0.683203	-0.0932198	-0.151524	2.21922
0.683519	-0.387062	-0.151208	2.71295
0.683834	-0.680904	-0.150893	1.62673
0.684149	0.16402	-0.150578	0.540516
0.684464	1.00894	-0.150263	-0.545702
0.684779	1.85387	-0.149948	-1.63192
0.685094	2.69879	-0.149632	-1.99511
0.68541	3.77147	-0.149317	-2.3583
0.685725	4.84415	-0.149002	-2.72148
0.68604	2.27277	-0.148687	-3.08467
0.686355	-0.298604	-0.148372	-1.60012
0.68667	0.00794792	-0.148057	-0.115566
0.686986	0.3145	-0.147741	-0.773321
0.687301	0.621052	-0.147426	-1.43108
0.687616	0.927603	-0.147111	-2.04532
0.687931	3.2514	-0.146796	-2.65956
0.688246	5.5752	-0.146481	-3.2738
0.688562	5.29609	-0.146165	-3.88804
0.688877	5.017	-0.14585	-2.86877
0.689192	5.25847	-0.145535	-1.8495
0.689507	5.49995	-0.14522	0.455158
0.689822	5.74143	-0.144905	2.75981
0.690137	5.98291	-0.14459	0.317917
0.690453	4.53251	-0.144274	-2.12398
0.690768	3.08211	-0.143959	-2.74492
0.691083	1.63171	-0.143644	-3.36585
0.691398	0.181304	-0.143329	-1.97837
0.691713	-0.862395	-0.143014	-5.73243
0.692029	-1.9061	-0.142698	-6.59437
0.692344	-0.672262	-0.142383	-7.45632
0.692659	3.68505	-0.142068	-4.81609
0.692974	10.7429	-0.141753	-2.17586
0.693289	7.38909	-0.141438	-1.14237
0.693604	2.99416	-0.141123	-0.108871
0.69392	1.72271	-0.140807	0.978184
0.694235	-1.96456	-0.140492	-3.0763
0.69455	0.595124	-0.140177	-4.23867
0.694865	4.19596	-0.139862	-5.40104
0.69518	4.67333	-0.139547	-3.7985
0.695496	4.95548	-0.139231	-2.19595
0.695811	5.23763	-0.138916	0.691984
0.696126	3.76283	-0.138601	3.57992
0.696441	2.28802	-0.138286	3.89708
0.696756	1.72169	-0.137971	4.21424
0.697071	1.15536	-0.137655	4.5314
0.697387	-3.90097	-0.13734	4.84856
0.697702	-3.75151	-0.137025	2.46106
0.698017	-0.803932	-0.13671	0.0735588
0.698332	2.14364	-0.136395	-1.02856
0.698647	4.57064	-0.13608	-2.13067
0.698963	3.87416	-0.135764	-2.45621
0.699278	3.96669	-0.135449	-2.78174
0.699593	4.05921	-0.135134	-1.82188
0.699908	2.19956	-0.134819	-0.862026
0.700223	0.339918	-0.134504	-1.02688
0.700538	2.80758	-0.134188	-1.19174
0.700854	2.15178	-0.133873	-3.49891
0.701169	1.49597	-0.133558	-5.80607
0.701484	3.96364	-0.133243	-6.23872
0.701799	2.47002	-0.132928	-6.67136
0.702114	0.976408	-0.132613	-8.71074
0.70243	3.32206	-0.132297	-5.60858
0.702745	5.66772	-0.131982	-3.77255
0.70306	5.9636	-0.131667	-1.93653
0.703375	6.25947	-0.131352	-1.06454
0.70369	4.99361	-0.131037	-0.192554
0.704005	3.72775	-0.130721	0.518759
0.704321	6.54518	-0.130406	1.23007
0.704636	9.36261	-0.130091	3.86946
0.704951	8.7312	-0.129776	1.36731
0.705266	8.0998	-0.129461	-3.62527
0.705581	4.60521	-0.129146	-3.47631
0.705897	4.23409	-0.12883	-4.39851
0.706212	4.70892	-0.128515	-5.32071
0.706527	5.18374	-0.1282	-4.71651
0.706842	4.75721	-0.127885	-4.11231
0.707157	4.33068	-0.12757	-3.50811
0.707472	1.62662	-0.127254	-2.90391
0.707788	-1.07744	-0.126939	-2.42022
0.708103	-3.50494	-0.126624	-1.93653
0.708418	-0.726659	-0.126309	-6.16591
0.708733	1.72626	-0.125994	-10.3953
0.709048	4.17919	-0.125679	-8.03709
0.709364	4.52539	-0.125363	-5.67887
0.709679	4.8716	-0.125048	-0.428543
0.709994	5.99867	-0.124733	-0.319756
0.710309	7.12575	-0.124418	0.297832
0.710624	6.54467	-0.124103	0.915421
0.710939	5.9636	-0.123787	-2.64449
0.711255	9.93759	-0.123472	-6.20441
0.71157	10.7881	-0.123157	-7.11322
0.711885	6.89647	-0.122842	-8.02202
0.7122	6.12831	-0.122527	-7.64544
0.712515	6.85682	-0.122212	-7.26887
0.712831	7.58532	-0.121896	-4.85877
0.713146	7.84205	-0.121581	-2.44867
0.713461	4.97531	-0.121266	-4.75166
0.713776	2.88943	-0.120951	-7.05464
0.714091	3.92703	-0.120636	-7.10819
0.714406	3.46797	-0.12032	-7.16175
0.714722	3.0089	-0.120005	-3.35916
0.715037	2.35462	-0.11969	0.443443
0.715352	4.82381	-0.119375	-0.239418
0.715667	5.78007	-0.11906	-0.922279
0.715982	3.61286	-0.118745	1.39409
0.716298	3.00738	-0.118429	3.71046
0.716613	5.52537	-0.118114	3.08116
0.716928	6.32861	-0.117799	2.45186
0.717243	4.00837	-0.117484	-0.319756
0.717558	1.68814	-0.117169	-3.09137
0.717873	2.49137	-0.116853	-3.85456
0.718189	7.29656	-0.116538	-4.61776
0.718504	8.97828	-0.116223	-4.09557
0.718819	6.17	-0.115908	-3.57339
0.719134	3.36172	-0.115593	-4.55081
0.719449	1.96876	-0.115278	-5.52824
0.719765	5.7816	-0.114962	-5.22029
0.72008	8.22791	-0.114647	-4.91233
0.720395	5.46844	-0.114332	-5.15334
0.72071	4.43338	-0.114017	-5.39435
0.721025	6.5218	-0.113702	-4.34997
0.72134	6.52789	-0.113386	-3.3056
0.721656	6.53399	-0.113071	-2.63613
0.721971	7.52025	-0.112756	-1.96665
0.722286	8.5065	-0.112441	-4.5642
0.722601	6.17406	-0.112126	-7.16175
0.722916	3.84163	-0.111811	-5.73076
0.723232	0.402957	-0.111495	-8.58438
0.723547	2.17008	-0.11118	-10.4204
0.723862	2.57068	-0.110865	-7.97181
0.724177	2.97128	-0.11055	-5.71067
0.724492	2.84317	-0.110235	-7.73415
0.724807	2.71506	-0.109919	-5.47301
0.725123	0.634777	-0.109604	-5.78264
0.725438	1.67797	-0.109289	-7.23037
0.725753	3.37189	-0.108974	-6.10734
0.726068	1.94233	-0.108659	-4.12737
0.726383	2.26972	-0.108344	-4.71818
0.726699	2.59712	-0.108028	-3.51481
0.727014	6.77192	-0.107713	-6.59605
0.727329	7.82324	-0.107398	-6.9994
0.727644	9.06978	-0.107083	-3.11814
0.727959	10.3163	-0.106768	-0.933994
0.728274	8.01643	-0.106452	-1.32061
0.72859	5.71652	-0.106137	-1.27877
0.728905	4.78314	-0.105822	-1.23693
0.72922	3.84976	-0.105507	-4.78345
0.729535	3.68911	-0.105192	-8.32998
0.72985	0.404991	-0.104877	-6.19939
0.730166	-0.0810184	-0.104561	-1.49802
0.730481	2.55645	-0.104246	-2.84868
0.730796	1.19196	-0.103931	-6.77011
0.731111	2.95095	-0.103616	-5.38933
0.731426	3.1482	-0.103301	-4.00854
0.731741	3.34545	-0.102985	-3.19011
0.732057	4.03888	-0.10267	-4.94245
0.732372	4.7323	-0.102355	-5.24874
0.732687	3.86399	-0.10204	-5.55502
0.733002	2.99569	-0.101725	-3.63029
0.733317	3.72165	-0.10141	-1.70556
0.733633	4.44761	-0.101094	-0.477081
0.733948	6.5401	-0.100779	-1.81937
0.734263	3.42679	-0.100464	-2.86709
0.734578	2.20058	-0.100149	-3.91482
0.734893	0.974374	-0.0998336	-4.42696
0.735208	1.83048	-0.0995184	-2.36834
0.735524	2.68659	-0.0992033	-1.07291
0.735839	6.53603	-0.0988881	0.222517
0.736154	7.26199	-0.0985729	-2.33821
0.736469	5.7755	-0.0982577	-4.89894
0.736784	4.289	-0.0979425	-3.71063
0.7371	6.74955	-0.0976273	-5.09309
0.737415	4.00431	-0.0973122	-5.19016
0.73773	2.49544	-0.096997	-2.71646
0.738045	6.19237	-0.0966818	-3.21187
0.73836	8.99454	-0.0963666	-3.70728
0.738675	6.59093	-0.0960514	-3.88134
0.738991	6.66007	-0.0957362	-6.62617
0.739306	6.72921	-0.0954211	-6.2111
0.739621	5.46437	-0.0951059	-5.79603
0.739936	4.19952	-0.0947907	-4.25625
0.740251	6.25337	-0.0944755	-2.71646
0.740567	5.18374	-0.0941603	0.242601
0.740882	5.4969	-0.0938452	3.20166
0.741197	5.81006	-0.09353	1.60832
0.741512	5.92801	-0.0932148	0.0149803
0.741827	6.04595	-0.0928996	-0.667879
0.742143	4.73637	-0.0925844	1.22003
0.742458	3.42679	-0.0922692	1.82255
0.742773	4.7201	-0.0919541	-0.145693
0.743088	6.01342	-0.0916389	1.29869
0.743403	3.69521	-0.0913237	2.74308
0.743718	1.37701	-0.0910085	-4.06043
0.744034	0.620543	-0.0906933	-4.86547
0.744349	2.98755	-0.0903781	-5.16171
0.744664	7.2986	-0.090063	-5.45795
0.744979	6.40385	-0.0897478	-5.21861
0.745294	3.94737	-0.0894326	-4.97928
0.74561	1.49089	-0.0891174	-7.58519
0.745925	0.596141	-0.0888022	-7.62034
0.74624	-0.298604	-0.0884871	-5.51318
0.746555	0.368387	-0.0881719	-3.40602
0.74687	1.03538	-0.0878567	-3.68217
0.747185	1.83557	-0.0875415	-8.24295
0.747501	2.63575	-0.0872263	-9.21536
0.747816	2.06942	-0.0869111	-4.1893
0.748131	1.50309	-0.086596	-2.19595
0.748446	1.13197	-0.0862808	-2.77337
0.748761	3.88433	-0.0859656	-5.97511
0.749077	3.51321	-0.0856504	-6.60609
0.749392	3.1421	-0.0853352	-5.95168
0.749707	0.371438	-0.08502	-5.29727
0.750022	0.724252	-0.0847049	-6.6245
0.750337	0.881849	-0.0843897	-7.95173
0.750652	1.03945	-0.0840745	-5.24204
0.750968	1.62001	-0.0837593	-2.53236
0.751283	2.20058	-0.0834441	-2.92902
0.751598	0.828978	-0.083129	-5.89645
0.751913	2.58085	-0.0828138	-6.42701
0.752228	3.29156	-0.0824986	-4.38679
0.752544	0.878798	-0.0821834	-3.95331
0.752859	1.97995	-0.0818682	-3.51983
0.753174	3.08109	-0.081553	-3.05622
0.753489	3.27122	-0.0812379	-2.59261
0.753804	3.46136	-0.0809227	-3.25371
0.754119	3.65149	-0.0806075	-3.91482
0.754435	3.84163	-0.0802923	-6.8789
0.75475	2.12026	-0.0799771	-7.27221
0.755065	0.39889	-0.0796619	-4.39851
0.75538	3.03737	-0.0793468	-1.5248
0.755695	2.55238	-0.0790316	-1.79761
0.756011	4.23104	-0.0787164	-2.07042
0.756326	5.90971	-0.0784012	-0.7365
0.756641	6.8075	-0.078086	-1.97335
0.756956	7.7053	-0.0777709	-2.91563
0.757271	6.52789	-0.0774557	-1.28714
0.757586	8.47397	-0.0771405	-2.55077
0.757902	8.66308	-0.0768253	-3.8144
0.758217	8.8522	-0.0765101	-4.20771
0.758532	7.96762	-0.0761949	-4.60102
0.758847	7.08304	-0.0758798	-6.11905
0.759162	3.92093	-0.0755646	-7.63708
0.759478	0.758821	-0.0752494	-7.03957
0.759793	-2.5741	-0.0749342	-3.8713
0.760108	-0.70124	-0.074619	-2.30976
0.760423	-0.975764	-0.0743038	-0.748217
0.760738	-1.25029	-0.0739887	-1.02772
0.761053	1.51732	-0.0736735	-3.87799
0.761369	4.28493	-0.0733583	-4.74663
0.761684	6.33674	-0.0730431	-3.0445
0.761999	3.18277	-0.0727279	-3.51146
0.762314	3.1238	-0.0724128	-6.54919
0.762629	3.06483	-0.0720976	-8.14085
0.762945	5.28339	-0.0717824	-7.16175
0.76326	7.50195	-0.0714672	-7.41699
0.763575	8.76069	-0.071152	-7.67222
0.76389	10.0194	-0.0708368	-6.4814
0.764205	10.4973	-0.0705217	-5.29058
0.76452	10.9752	-0.0702065	-5.70649
0.764836	6.9224	-0.0698913	-6.1224
0.765151	2.86961	-0.0695761	-3.53908
0.765466	0.24841	-0.0692609	-0.955753
0.765781	2.833	-0.0689457	-3.14576
0.766096	6.13339	-0.0686306	-5.33577
0.766412	4.22799	-0.0683154	-6.24039
0.766727	1.86709	-0.0680002	-7.14502
0.767042	4.71197	-0.067685	-6.38935
0.767357	4.24019	-0.0673698	-5.63368
0.767672	3.76842	-0.0670547	-7.02033
0.767987	2.06027	-0.0667395	-8.40697
0.768303	0.352119	-0.0664243	-6.08474
0.768618	2.15788	-0.0661091	-3.76251
0.768933	3.96364	-0.0657939	-2.72567
0.769248	3.1665	-0.0654787	-1.68882
0.769563	2.36936	-0.0651636	-1.6428
0.769879	2.17415	-0.0648484	-1.59677
0.770194	1.97893	-0.0645332	-1.55075
0.770509	4.51675	-0.064218	-1.50472
0.770824	3.9311	-0.0639028	-0.655327
0.771139	4.22393	-0.0635876	0.194065
0.771454	7.64023	-0.0632725	-0.241928
0.77177	7.54262	-0.0629573	-0.677921
0.772085	7.44501	-0.0626421	0.171471
0.7724	6.71701	-0.0623269	1.02086
0.772715	5.98901	-0.0620117	-0.272055
0.77303	4.48015	-0.0616966	-1.56497
0.773346	2.97128	-0.0613814	-1.24028
0.773661	2.12941	-0.0610662	-0.915585
0.773976	1.28753	-0.060751	-0.590891
0.774291	0.0552263	-0.0604358	-0.266197
0.774606	1.94639	-0.0601206	-3.39598
0.774921	3.82942	-0.0598055	-6.52575
0.775237	2.58898	-0.0594903	-5.79938
0.775552	0.893034	-0.0591751	-5.073
0.775867	-0.802916	-0.0588599	-3.97172
0.776182	-0.253867	-0.0585447	-2.87044
0.776497	3.41866	-0.0582295	-4.33993
0.776813	5.52944	-0.0579144	-3.23865
0.777128	4.51675	-0.0575992	-3.79766
0.777443	5.2417	-0.057284	-1.7859
0.777758	5.96665	-0.0569688	1.35058
0.778073	6.49638	-0.0566536	1.91628
0.778388	7.02611	-0.0563385	2.51713
0.778704	6.57975	-0.0560233	-2.02356
0.779019	6.13339	-0.0557081	-5.27886
0.779334	7.24878	-0.0553929	-3.39263
0.779649	8.36416	-0.0550777	-5.22865
0.779964	7.869	-0.0547625	-4.49391
0.78028	7.37384	-0.0544474	-2.74157
0.780595	6.87868	-0.0541322	-0.989225
0.78091	6.38352	-0.053817	-1.48631
0.781225	5.82328	-0.0535018	-1.98339
0.78154	5.26305	-0.0531866	-0.71307
0.781855	4.70282	-0.0528714	-2.01352
0.782171	4.14259	-0.0525563	-4.54579
0.782486	2.71608	-0.0522411	-1.93653
0.782801	1.28957	-0.0519259	0.512064
0.783116	3.50711	-0.0516107	-2.18089
0.783431	5.72466	-0.0512955	-0.964958
0.783747	4.20054	-0.0509804	0.250969
0.784062	2.67642	-0.0506652	-2.38926
0.784377	3.7552	-0.05035	-5.02949
0.784692	4.83398	-0.0500348	-8.0714
0.785007	6.4252	-0.0497196	-5.97177
0.785322	8.01643	-0.0494044	-2.31896
0.785638	5.9636	-0.0490893	-1.23693
0.785953	3.91076	-0.0487741	0.434237
0.786268	4.72112	-0.0484589	2.10541
0.786583	5.53148	-0.0481437	3.66946
0.786898	7.90357	-0.0478285	0.0919704
0.787214	10.2757	-0.0475133	-1.611
0.787529	9.17146	-0.0471982	-0.743195
0.787844	8.06726	-0.046883	-0.357412
0.788159	8.26451	-0.0465678	0.0283699
0.788474	2.21482	-0.0462526	-0.63859
0.788789	0.232142	-0.0459374	-1.30555
0.789105	4.49642	-0.0456223	-1.49049
0.78942	6.6133	-0.0453071	-4.2462
0.789735	5.60671	-0.0449919	-7.05547
0.79005	4.29103	-0.0446767	-4.7232
0.790365	2.97535	-0.0443615	-0.998432
0.790681	5.1085	-0.0440463	0.155569
0.790996	7.24166	-0.0437312	-1.71644
0.791311	6.83699	-0.043416	-3.58845
0.791626	6.43232	-0.0431008	-4.33575
0.791941	6.02765	-0.0427856	-5.08304
0.792256	5.62298	-0.0424704	-3.17923
0.792572	3.61591	-0.0421552	-1.27542
0.792887	1.60883	-0.0418401	-2.37085
0.793202	2.20465	-0.0415249	-3.46627
0.793517	2.80047	-0.0412097	-2.96249
0.793832	2.90824	-0.0408945	-2.45872
0.794148	3.01602	-0.0405793	-1.95494
0.794463	8.32959	-0.0402642	-1.45116
0.794778	10.5197	-0.039949	-2.28633
0.795093	9.26093	-0.0396338	-3.12149
0.795408	4.87872	-0.0393186	-3.95666
0.795723	2.18838	-0.0390034	-4.79182
0.796039	5.74499	-0.0386882	-4.43533
0.796354	6.1456	-0.0383731	-4.07884
0.796669	6.5462	-0.0380579	-5.00773
0.796984	4.73434	-0.0377427	-5.93662
0.797299	2.92248	-0.0374275	-4.7232
0.797615	2.52086	-0.0371123	-3.50979
0.79793	2.11924	-0.0367971	-2.29637
0.798245	1.71762	-0.036482	-1.08295
0.79856	1.316	-0.0361668	-3.99348
0.798875	4.91634	-0.0358516	-6.90401
0.799191	8.51667	-0.0355364	-4.24453
0.799506	8.47295	-0.0352212	-1.58506
0.799821	8.42923	-0.0349061	-2.78174
0.800136	6.31133	-0.0345909	-3.97842
0.800451	4.19342	-0.0342757	-3.88971
0.800766	4.67842	-0.0339605	-3.80101
0.801082	5.16341	-0.0336453	-2.78843
0.801397	5.58333	-0.0333301	-1.77585
0.801712	6.00325	-0.033015	-0.763279
0.802027	4.27578	-0.0326998	0.249296
0.802342	5.67179	-0.0323846	-0.103849
0.802658	8.98133	-0.0320694	-0.456997
0.802973	6.04392	-0.0317542	0.207455
0.803288	5.05868	-0.031439	0.871904
0.803603	7.19692	-0.0311239	2.50876
0.803918	5.82125	-0.0308087	-0.138998
0.804233	4.44558	-0.0304935	-1.39426
0.804549	5.86802	-0.0301783	-2.64952
0.804864	7.29046	-0.0298631	-4.81525
0.805179	5.28847	-0.029548	-2.69638
0.805494	3.28648	-0.0292328	0.868557
0.805809	2.84622	-0.0289176	4.43349
0.806125	2.40597	-0.0286024	5.54147
0.80644	3.62506	-0.0282872	6.64944
0.806755	4.84415	-0.027972	4.8653
0.80707	4.11107	-0.0276569	5.65193
0.807385	6.50146	-0.0273417	5.95654
0.8077	9.23755	-0.0270265	3.69038
0.808016	8.85017	-0.0267113	0.781527
0.808331	2.21583	-0.0263961	-4.6981
0.808646	1.82845	-0.0260809	-7.32577
0.808961	3.65353	-0.0257658	-7.38268
0.809276	5.4786	-0.0254506	-7.65381
0.809592	7.69411	-0.0251354	-5.35418
0.809907	9.90963	-0.0248202	-4.15248
0.810222	10.238	-0.024505	-5.52155
0.810537	10.5665	-0.0241899	-6.89062
0.810852	7.25081	-0.0238747	-5.68892
0.811167	3.93517	-0.0235595	-5.37092
0.811483	2.27887	-0.0232443	-7.62369
0.811798	0.622577	-0.0229291	-7.84127
0.812113	0.528018	-0.0226139	-3.77423
0.812428	0.43346	-0.0222988	0.292812
0.812743	4.80653	-0.0219836	1.78908
0.813059	9.17959	-0.0216684	-0.570807
0.813374	6.78513	-0.0213532	-2.93069
0.813689	4.39067	-0.021038	-1.85201
0.814004	5.60773	-0.0207228	-0.773321
0.814319	6.82479	-0.0204077	0.305365
0.814634	6.48011	-0.0200925	1.38405
0.81495	6.13543	-0.0197773	2.11461
0.815265	5.46539	-0.0194621	2.84517
0.81558	4.79534	-0.0191469	4.86112
0.815895	4.1253	-0.0188318	2.59245
0.81621	3.45526	-0.0185166	0.0827656
0.816526	5.22543	-0.0182014	0.143854
0.816841	6.9956	-0.0178862	1.49033
0.817156	6.16288	-0.017571	2.8368
0.817471	5.33016	-0.0172558	1.66607
0.817786	5.27525	-0.0169407	0.495327
0.818101	5.22035	-0.0166255	0.609974
0.818417	3.6037	-0.0163103	0.724621
0.818732	1.98706	-0.0159951	-1.85201
0.819047	3.81926	-0.0156799	-4.42863
0.819362	5.65145	-0.0153647	-4.86296
0.819677	4.88075	-0.0150496	-5.29727
0.819993	4.11005	-0.0147344	-3.88385
0.820308	3.82739	-0.0144192	-2.47043
0.820623	3.54473	-0.014104	-1.05701
0.820938	4.82381	-0.0137888	0.356411
0.821253	6.10289	-0.0134737	-3.124
0.821568	4.12835	-0.0131585	-6.60442
0.821884	2.15381	-0.0128433	-7.0856
0.822199	0.179271	-0.0125281	-7.56678
0.822514	-1.79527	-0.0122129	-3.30811
0.822829	0.183338	-0.0118977	0.950567
0.823144	2.16195	-0.0115826	1.35309
0.82346	4.14055	-0.0112674	1.75561
0.823775	6.11916	-0.0109522	3.77574
0.82409	6.6011	-0.010637	5.79587
0.824405	7.08304	-0.0103218	3.95984
0.82472	4.96209	-0.0100066	2.12382
0.825035	2.84114	-0.00969147	3.12635
0.825351	4.44558	-0.00937628	4.12888
0.825666	6.05002	-0.0090611	3.84603
0.825981	4.01041	-0.00874592	3.56318
0.826296	1.97079	-0.00843074	1.7941
0.826611	1.91589	-0.00811555	0.0250225
0.826927	1.86098	-0.00780037	1.25518
0.827242	1.80608	-0.00748519	2.48533
0.827557	1.75117	-0.00717001	2.91212
0.827872	6.26557	-0.00685483	3.33891
0.828187	10.78	-0.00653964	0.766462
0.828502	10.6092	-0.00622446	-1.80598
0.828818	10.4383	-0.00590928	-1.10471
0.829133	9.29144	-0.0055941	-0.403439
0.829448	8.14454	-0.00527891	-0.987553
0.829763	6.99764	-0.00496373	-1.57167
0.830078	5.85073	-0.00464855	-1.6202
0.830394	7.07084	-0.00433337	-1.66874
0.830709	8.29095	-0.00401818	0.425032
0.831024	7.94932	-0.003703	2.5188
0.831339	7.60769	-0.00338782	0.830063
0.831654	6.28997	-0.00307264	-0.858679
0.831969	4.97226	-0.00275745	-0.405113
0.832285	2.09281	-0.00244227	0.0484543
0.8326	-0.786647	-0.00212709	0.153896
0.832915	-0.245733	-0.00181191	0.259338
0.83323	0.295181	-0.00149673	0.0969906
0.833545	0.836095	-0.00118154	-0.0653553
0.833861	1.37701	-0.000866361	0.953077
0.834176	4.45575	-0.000551179	-2.31311
0.834491	7.53448	-0.000235996	-3.59765
0.834806	5.92801	7.92e-05	-2.31143
0.835121	4.32154	0.000394368	-1.18588
0.835436	3.88636	0.000709551	-4.34495
0.835752	3.45119	0.00102473	-4.93325
0.836067	3.01602	0.00133992	-5.52155
0.836382	2.58085	0.0016551	-6.08976
0.836697	1.85285	0.00197028	-6.65798
0.837012	1.12485	0.00228546	-4.22696
0.837328	0.396856	0.00260064	-1.79594
0.837643	-0.331141	0.00291583	-2.33737
0.837958	0.521917	0.00323101	-2.87881
0.838273	1.37498	0.00354619	-2.13486
0.838588	2.22803	0.00386137	-1.39091
0.838903	3.08109	0.00417656	-1.56079
0.839219	1.59155	0.00449174	-1.73067
0.839534	0.101997	0.00480692	-0.615158
0.839849	2.2565	0.0051221	0.500347
0.840164	4.41101	0.00543729	0.973162
0.840479	2.76691	0.00575247	1.44598
0.840795	1.12282	0.00606765	1.91879
0.84111	1.04046	0.00638283	2.3916
0.841425	0.958106	0.00669802	1.98072
0.84174	-0.816133	0.0070132	1.56983
0.842055	-2.59037	0.00732838	1.31961
0.84237	-0.720558	0.00764356	1.0694
0.842686	1.14926	0.00795874	0.792404
0.843001	1.32719	0.00827393	3.08618
0.843316	1.50512	0.00858911	3.66611
0.843631	6.36827	0.00890429	-0.0385761
0.843946	6.02562	0.00921947	-3.68217
0.844262	2.42935	0.00953466	-2.18423
0.844577	1.95656	0.00984984	-2.07879
0.844892	1.54884	0.010165	-4.54412
0.845207	1.14112	0.0104802	-5.53661
0.845522	6.78513	0.0107954	-1.38756
0.845837	5.14104	0.0111106	-0.291302
0.846153	1.87014	0.0114258	0.804956
0.846468	-1.40077	0.0117409	-0.361597
0.846783	0.729336	0.0120561	-1.52815
0.847098	2.85944	0.0123713	-2.6947
0.847413	4.98954	0.0126865	-3.86126
0.847729	7.11965	0.0130017	-2.80517
0.848044	7.5416	0.0133168	-1.74908
0.848359	7.96355	0.013632	-1.97837
0.848674	8.38551	0.0139472	-2.20766
0.848989	8.80746	0.0142624	-0.786711
0.849304	6.91935	0.0145776	0.634241
0.84962	5.03123	0.0148928	2.05519
0.849935	4.70485	0.0152079	3.47615
0.85025	4.37847	0.0155231	0.532148
0.850565	2.75065	0.0158383	-2.41185
0.85088	1.12282	0.0161535	-0.642775
0.851196	-0.505006	0.0164687	1.1263
0.851511	-2.13283	0.0167839	0.692822
0.851826	0.631727	0.017099	0.259338
0.852141	3.39629	0.0174142	-2.31645
0.852456	5.44505	0.0177294	-4.89224
0.852772	2.28802	0.0180446	-4.22779
0.853087	1.60781	0.0183598	-3.56334
0.853402	0.927603	0.0186749	-2.89889
0.853717	4.60724	0.0189901	-2.23444
0.854032	3.08109	0.0193053	-0.45365
0.854347	3.83248	0.0196205	1.32714
0.854663	7.70733	0.0199357	3.32217
0.854978	10.1506	0.0202509	0.175653
0.855293	7.38807	0.020566	-3.77423
0.855608	4.82076	0.0208812	-2.58257
0.855923	7.45924	0.0211964	-0.748217
0.856239	7.03932	0.0215116	1.08614
0.856554	3.49593	0.0218268	1.11961
0.856869	4.18224	0.022142	1.15308
0.857184	4.86855	0.0224571	1.18656
0.857499	5.35964	0.0227723	1.22003
0.857814	5.85073	0.0230875	-0.138998
0.85813	4.68757	0.0234027	-1.49802
0.858445	3.5244	0.0237179	-2.85705
0.85876	2.36123	0.024033	-4.21608
0.859075	1.19806	0.0243482	-2.70307
0.85939	0.165036	0.0246634	-1.19007
0.859706	-0.867988	0.0249786	-1.81937
0.860021	-0.144057	0.0252938	-2.44867
0.860336	0.579873	0.025609	-1.87293
0.860651	1.05978	0.0259241	-1.29718
0.860966	4.66316	0.0262393	-0.721437
0.861281	7.42061	0.0265545	-0.145693
0.861597	3.9311	0.0268697	-0.8955
0.861912	5.51724	0.0271849	-1.64531
0.862227	7.10338	0.0275	-5.60858
0.862542	9.86082	0.0278152	-4.43031
0.862857	12.6183	0.0281304	-0.199249
0.863173	8.59191	0.0284456	-1.10973
0.863488	4.56556	0.0287608	-0.949059
0.863803	5.22441	0.029076	-0.788385
0.864118	5.88327	0.0293911	-0.803448
0.864433	6.34691	0.0297063	-0.81851
0.864748	6.81055	0.0300215	-2.11896
0.865064	3.63014	0.0303367	-3.41941
0.865379	0.449728	0.0306519	-3.43447
0.865694	2.75166	0.0309671	-3.44953
0.866009	5.0536	0.0312822	-5.44623
0.866324	5.7938	0.0315974	-7.44293
0.86664	6.53399	0.0319126	-8.82371
0.866955	5.58231	0.0322278	-7.63373
0.86727	4.63063	0.032543	-2.53403
0.867585	7.323	0.0328581	-2.57587
0.8679	10.0154	0.0331733	-5.88474
0.868215	8.15064	0.0334885	-4.05206
0.868531	6.28591	0.0338037	-0.398418
0.868846	5.98291	0.0341189	-1.88632
0.869161	5.67992	0.0344341	-3.24702
0.869476	5.99512	0.0347492	-4.60772
0.869791	6.31031	0.0350644	-5.00438
0.870107	5.06377	0.0353796	-5.40104
0.870422	3.81722	0.0356948	-5.15501
0.870737	3.39629	0.03601	-4.90898
0.871052	2.97535	0.0363252	-5.94834
0.871367	2.55441	0.0366403	-6.98769
0.871682	2.13348	0.0369555	-4.11733
0.871998	1.90776	0.0372707	-1.24697
0.872313	1.68204	0.0375859	-0.518923
0.872628	1.45632	0.0379011	0.209127
0.872943	1.2306	0.0382162	-0.776669
0.873258	0.80966	0.0385314	-1.76247
0.873574	0.388722	0.0388466	0.250969
0.873889	1.52952	0.0391618	2.2644
0.874204	2.67032	0.039477	2.24767
0.874519	3.29054	0.0397922	2.23093
0.874834	3.91076	0.0401073	0.92881
0.875149	4.53099	0.0404225	-0.373312
0.875465	5.15121	0.0407377	-0.202597
0.87578	7.41857	0.0410529	-0.0318813
0.876095	9.68594	0.0413681	-2.00348
0.87641	7.65853	0.0416833	-3.97507
0.876725	5.63112	0.0419984	-2.49219
0.877041	2.59508	0.0423136	-1.00931
0.877356	5.806	0.0426288	0.473568
0.877671	5.69822	0.042944	1.95645
0.877986	2.46697	0.0432592	1.67192
0.878301	2.19448	0.0435743	1.3874
0.878616	1.92199	0.0438895	-0.182512
0.878932	6.33471	0.0442047	-1.75242
0.879247	4.50048	0.0445199	-2.43528
0.879562	7.87205	0.0448351	-3.11814
0.879877	8.12013	0.0451503	-3.64033
0.880192	9.73474	0.0454654	-4.16252
0.880508	11.3494	0.0457806	-5.16673
0.880823	9.14096	0.0460958	-3.60016
0.881138	6.93256	0.046411	-0.266197
0.881453	1.21026	0.0467262	-2.07377
0.881768	1.73491	0.0470414	-3.51983
0.882083	2.06434	0.0473565	0.175653
0.882399	2.39376	0.0476717	-1.48463
0.882714	1.42175	0.0479869	-3.14492
0.883029	-2.67375	0.0483021	-4.48387
0.883344	-0.790714	0.0486173	-5.82281
0.883659	4.21579	0.0489324	-5.01944
0.883975	7.13998	0.0492476	-4.21608
0.88429	3.81722	0.0495628	-3.12317
0.884605	1.14519	0.049878	-2.03025
0.88492	-1.52685	0.0501932	1.95477
0.885235	2.17821	0.0505084	0.798262
0.88555	5.88327	0.0508235	-0.893826
0.885866	5.97681	0.0511387	-2.58591
0.886181	6.07035	0.0514539	-2.45704
0.886496	3.561	0.0517691	-2.32817
0.886811	1.05165	0.0520843	-2.58759
0.887126	3.68301	0.0523995	-2.84701
0.887442	6.31438	0.0527146	-3.10643
0.887757	5.30169	0.0530298	-3.36585
0.888072	4.289	0.053345	-2.84868
0.888387	6.25032	0.0536602	-2.33152
0.888702	8.21164	0.0539754	-1.81435
0.889017	6.52891	0.0542905	-1.29718
0.889333	4.84618	0.0546057	-2.78508
0.889648	5.89649	0.0549209	-4.27298
0.889963	6.9468	0.0552361	-5.76088
0.890278	7.99711	0.0555513	-7.24878
0.890593	9.04742	0.0558665	-5.28221
0.890909	8.43838	0.0561816	-3.31564
0.891224	7.82934	0.0564968	-1.34907
0.891539	7.22031	0.056812	0.617506
0.891854	6.61127	0.0571272	1.83427
0.892169	3.56202	0.0574424	3.05103
0.892484	0.512767	0.0577576	0.94722
0.8928	1.10757	0.0580727	-1.15659
0.893115	1.70237	0.0583879	1.10455
0.89343	3.33833	0.0587031	-1.77585
0.893745	4.97429	0.0590183	-5.94164
0.89406	10.1242	0.0593335	-4.96589
0.894376	9.02708	0.0596486	-3.86628
0.894691	7.79986	0.0599638	-2.76667
0.895006	6.57263	0.060279	-4.34495
0.895321	6.51671	0.0605942	-5.92323
0.895636	6.46079	0.0609094	-4.95752
0.895951	6.30726	0.0612246	-3.99181
0.896267	6.15373	0.0615397	-3.02609
0.896582	6.0002	0.0618549	-2.06038
0.896897	5.84667	0.0621701	0.351391
0.897212	6.70176	0.0624853	2.76316
0.897527	7.55685	0.0628005	2.71128
0.897843	8.21673	0.0631157	2.65939
0.898158	8.8766	0.0634308	4.7766
0.898473	9.06063	0.063746	1.75226
0.898788	6.12119	0.0640612	0.334654
0.899103	3.18175	0.0643764	-1.08295
0.899418	3.36578	0.0646916	-1.27542
0.899734	2.41105	0.0650067	-1.4679
0.900049	1.45632	0.0653219	0.481937
0.900364	0.696799	0.0656371	2.43177
0.900679	-0.0627174	0.0659523	1.48949
0.900994	0.723235	0.0662675	0.547211
0.90131	1.50919	0.0665827	-3.28719
0.901625	0.92862	0.0668978	-1.98004
0.90194	0.348052	0.067213	-2.41353
0.902255	-0.36266	0.0675282	-2.84701
0.90257	2.0501	0.0678434	-2.95915
0.902885	2.70591	0.0681586	-3.07128
0.903201	3.36172	0.0684738	-4.62948
0.903516	2.59813	0.0687889	-6.18767
0.903831	1.83455	0.0691041	-3.88971
0.904146	2.43749	0.0694193	-1.59175
0.904461	3.04042	0.0697345	-1.29049
0.904777	5.95343	0.0700497	-0.989225
0.905092	5.74296	0.0703648	0.597422
0.905407	5.72771	0.07068	2.18407
0.905722	5.71246	0.0709952	2.37821
0.906037	4.40796	0.0713104	2.57236
0.906353	3.10346	0.0716256	0.624199
0.906668	2.44969	0.0719408	-1.32396
0.906983	4.91939	0.0722559	-4.3165
0.907298	7.68191	0.0725711	-7.30904
0.907613	7.32096	0.0728863	-6.44542
0.907928	4.55234	0.0732015	-5.5818
0.908244	4.90719	0.0735167	-6.24458
0.908559	3.81519	0.0738319	-6.90735
0.908874	2.72319	0.074147	-7.57013
0.909189	1.50105	0.0744622	-8.23291
0.909504	0.278913	0.0747774	-6.66634
0.90982	2.7659	0.0750926	-5.09978
0.910135	0.0470924	0.0754078	-1.39091
0.91045	0.256544	0.0757229	2.31796
0.910765	0.465996	0.0760381	0.0283699
0.91108	3.1848	0.0763533	-2.26122
0.911395	5.90361	0.0766685	-3.26543
0.911711	9.40328	0.0769837	-4.26964
0.912026	5.61485	0.0772989	-3.56
0.912341	1.50105	0.077614	-2.85036
0.912656	2.59305	0.0779292	-2.14072
0.912971	3.81519	0.0782444	-1.43108
0.913287	1.91386	0.0785596	0.162264
0.913602	2.0135	0.0788748	1.75561
0.913917	5.23661	0.07919	-0.507206
0.914232	6.50756	0.0795051	-2.77002
0.914547	7.77851	0.0798203	-3.46125
0.914862	8.43126	0.0801355	-4.15248
0.915178	9.08402	0.0804507	-5.91486
0.915493	11.1033	0.0807659	-2.53571
0.915808	13.1226	0.081081	-0.629385
0.916123	10.115	0.0813962	-3.8646
0.916438	3.98397	0.0817114	-6.77848
0.916754	2.408	0.0820266	-4.55081
0.917069	6.03782	0.0823418	-7.34418
0.917384	8.17097	0.082657	-10.1376
0.917699	10.3041	0.0829721	-7.8965
0.918014	13.088	0.0832873	-5.65544
0.918329	10.6661	0.0836025	-3.81607
0.918645	9.26805	0.0839177	-1.9767
0.91896	7.87001	0.0842329	-3.99348
0.919275	7.70835	0.0845481	-6.01026
0.91959	7.54668	0.0848632	-6.09897
0.919905	7.67785	0.0851784	-6.18767
0.920221	7.80901	0.0854936	-4.99099
0.920536	8.13539	0.0858088	-3.79431
0.920851	8.46177	0.086124	-4.7935
0.921166	6.47807	0.0864391	-5.79268
0.921481	7.61786	0.0867543	-2.07879
0.921796	9.60358	0.0870695	1.6351
0.922112	11.5893	0.0873847	1.93469
0.922427	11.0372	0.0876999	2.23428
0.922742	10.4851	0.0880151	1.24848
0.923057	9.93301	0.0883302	0.262686
0.923372	9.38091	0.0886454	0.0266972
0.923688	8.12522	0.0889606	-0.209291
0.924003	6.86952	0.0892758	0.840105
0.924318	8.21673	0.089591	1.8895
0.924633	9.56393	0.0899062	2.22089
0.924948	6.7465	0.0902213	2.55228
0.925263	3.92907	0.0905365	-0.115566
0.925579	4.75569	0.0908517	-2.78341
0.925894	5.58231	0.0911669	-1.40765
0.926209	4.29408	0.0914821	-0.0318813
0.926524	3.00585	0.0917972	1.34388
0.926839	1.71762	0.0921124	2.71964
0.927155	0.429393	0.0924276	2.00666
0.92747	1.54884	0.0927428	1.29367
0.927785	2.66829	0.093058	-0.383354
0.9281	-1.74341	0.0933732	-2.06038
0.928415	-0.949328	0.0936883	-4.40688
0.92873	-0.47857	0.0940035	-1.61183
0.929046	-0.0078125	0.0943187	1.87946
0.929361	0.788308	0.0946339	2.79998
0.929676	1.58443	0.0949491	2.14725
0.929991	1.99011	0.0952643	1.49451
0.930306	2.3958	0.0955794	1.96649
0.930622	4.36322	0.0958946	2.43847
0.930937	6.33064	0.0962098	0.339674
0.931252	6.57365	0.096525	-1.75912
0.931567	6.81665	0.0968402	-2.57253
0.931882	6.86444	0.0971553	-3.38593
0.932197	6.91223	0.0974705	-1.22689
0.932513	10.1811	0.0977857	0.932158
0.932828	10.3265	0.0981009	1.85937
0.933143	6.82784	0.0984161	0.215822
0.933458	3.32918	0.0987313	-4.40018
0.933773	0.00540543	0.0990464	-3.87465
0.934089	1.88742	0.0993616	-1.68882
0.934404	5.52639	0.0996768	0.497
0.934719	3.95957	0.099992	-0.969143
0.935034	0.700867	0.100307	-2.43528
0.935349	0.565639	0.100622	-3.90143
0.935664	0.950989	0.100938	-5.36757
0.93598	1.33634	0.101253	-3.16501
0.936295	1.24992	0.101568	-0.962448
0.93661	1.16349	0.101883	-2.29469
0.936925	1.72779	0.102198	-3.62694
0.93724	5.41556	0.102513	-6.40525
0.937556	7.10236	0.102829	-4.04202
0.937871	5.66569	0.103144	-2.58926
0.938186	6.18118	0.103459	-1.13651
0.938501	6.69668	0.103774	0.316242
0.938816	6.42724	0.104089	-0.801775
0.939131	6.15779	0.104405	0.00828552
0.939447	5.10749	0.10472	-1.75242
0.939762	4.05718	0.105035	-3.00434
0.940077	1.8193	0.10535	0.885294
0.940392	-0.418582	0.105665	0.918768
0.940707	-1.09472	0.10598	-4.1893
0.941023	-1.77087	0.106296	-5.03953
0.941338	-0.413498	0.106611	-3.31899
0.941653	0.943871	0.106926	-1.75912
0.941968	0.934721	0.107241	-2.77002
0.942283	0.92557	0.107556	-3.40602
0.942598	0.65613	0.107872	-1.47124
0.942914	3.51016	0.108187	-4.19599
0.943229	7.92593	0.108502	-4.34997
0.943544	9.21823	0.108817	-1.66539
0.943859	7.86696	0.109132	-4.12235
0.944174	6.51569	0.109447	-3.68719
0.94449	5.81515	0.109763	-3.25204
0.944805	8.23808	0.110078	-0.420176
0.94512	7.99304	0.110393	-0.159082
0.945435	7.748	0.110708	1.17317
0.94575	6.13644	0.111023	-0.0653553
0.946065	4.52489	0.111339	-3.41941
0.946381	3.00687	0.111654	-1.63192
0.946696	1.48885	0.111969	-0.754911
0.947011	1.66272	0.112284	0.122097
0.947326	4.96006	0.112599	-0.339838
0.947641	4.15784	0.112914	-0.801775
0.947957	0.232142	0.11323	-2.33486
0.948272	0.145718	0.113545	1.27359
0.948587	3.18277	0.11386	3.51632
0.948902	5.96258	0.114175	0.617506
0.949217	8.74239	0.11449	-1.04948
0.949532	8.98438	0.114806	-2.71646
0.949848	6.10289	0.115121	-2.45537
0.950163	3.51423	0.115436	0.376495
0.950478	4.04904	0.115751	-1.29049
0.950793	2.8269	0.116066	2.18407
0.951108	1.60476	0.116381	1.96314
0.951424	3.07092	0.116697	-0.828552
0.951739	7.66056	0.117012	0.289465
0.952054	8.93151	0.117327	1.40748
0.952369	10.2025	0.117642	-0.0452709
0.952684	8.95184	0.117957	-1.49802
0.952999	7.70123	0.118273	-2.95078
0.953315	5.86497	0.118588	-4.40353
0.95363	4.02871	0.118903	-4.81191
0.953945	3.84976	0.119218	-5.22029
0.95426	6.79428	0.119533	-4.34328
0.954575	7.98186	0.119848	-3.46627
0.954891	9.16943	0.120164	-3.0127
0.955206	7.42874	0.120479	-2.55914
0.955521	5.68806	0.120794	0.0367393
0.955836	2.77607	0.121109	2.63261
0.956151	2.98755	0.121424	2.47027
0.956466	4.54929	0.12174	2.30792
0.956782	2.98755	0.122055	0.860189
0.957097	5.78566	0.12237	-0.587543
0.957412	8.58377	0.122685	0.696169
0.957727	10.1618	0.123	1.97988
0.958042	8.61631	0.123315	1.49619
0.958358	4.98853	0.123631	3.58326
0.958673	1.36074	0.123946	6.25948
0.958988	2.18228	0.124261	3.79415
0.959303	-0.119656	0.124576	3.09622
0.959618	-0.859854	0.124891	2.3983
0.959934	1.52342	0.125207	0.93383
0.960249	4.62249	0.125522	-0.530638
0.960564	7.72157	0.125837	-1.99511
0.960879	8.0876	0.126152	-3.45958
0.961194	5.33016	0.126467	-3.0763
0.961509	4.54929	0.126782	-2.69303
0.961825	3.76842	0.127098	-2.30976
0.96214	5.39523	0.127413	-1.92649
0.962455	7.02204	0.127728	-1.22187
0.96277	8.01439	0.128043	-0.517248
0.963085	9.00675	0.128358	0.18737
0.963401	4.92345	0.128674	0.891989
0.963716	8.12827	0.128989	0.284443
0.964031	10.7291	0.129304	-0.323103
0.964346	10.2065	0.129619	-0.930647
0.964661	11.2456	0.129934	-1.53819
0.964976	9.16129	0.130249	2.01837
0.965292	6.21474	0.130565	5.57494
0.965607	6.39165	0.13088	5.27535
0.965922	10.0174	0.131195	4.97576
0.966237	10.5197	0.13151	2.96233
0.966552	8.03676	0.131825	0.948893
0.966868	5.55384	0.132141	1.82757
0.967183	5.4786	0.132456	-2.43528
0.967498	5.40336	0.132771	-3.67213
0.967813	7.99609	0.133086	-4.90898
0.968128	10.5888	0.133401	-5.18179
0.968443	8.69155	0.133716	-5.4546
0.968759	6.79428	0.134032	-5.08472
0.969074	3.63828	0.134347	-4.71483
0.969389	3.60574	0.134662	-4.34495
0.969704	3.37799	0.134977	-3.97507
0.970019	3.15023	0.135292	-2.41687
0.970335	2.33683	0.135608	-0.858679
0.97065	1.52342	0.135923	-1.44279
0.970965	1.94639	0.136238	-2.02691
0.97128	2.36936	0.136553	-0.843616
0.971595	6.38758	0.136868	0.339674
0.97191	5.20001	0.137184	-0.619343
0.972226	2.77607	0.137499	-1.57836
0.972541	3.47559	0.137814	-0.984205
0.972856	1.50715	0.138129	-0.390049
0.973171	2.66219	0.138444	-2.68801
0.973486	4.85838	0.138759	0.155569
0.973802	7.05457	0.139075	0.883619
0.974117	5.76533	0.13939	1.61167
0.974432	4.47608	0.139705	-0.338165
0.974747	4.03278	0.14002	-2.288
0.975062	6.71294	0.140335	-0.44528
0.975377	5.13087	0.140651	1.39744
0.975693	3.5488	0.140966	1.09785
0.976008	3.9189	0.141281	0.798262
0.976323	1.16552	0.141596	0.016655
0.976638	1.40548	0.141911	-0.764954
0.976953	1.64543	0.142226	-1.54656
0.977269	4.29307	0.142542	-2.32817
0.977584	6.9407	0.142857	-3.77925
0.977899	5.45623	0.143172	-5.23033
0.978214	3.97177	0.143487	-6.68141
0.978529	4.04904	0.143802	-8.13249
0.978844	4.12632	0.144118	-8.99443
0.97916	4.78009	0.144433	-9.85637
0.979475	5.43387	0.144748	-8.57601
0.97979	2.57373	0.145063	-7.29565
0.980105	2.83707	0.145378	-5.1048
0.98042	8.42008	0.145693	-2.91396
0.980736	10.8796	0.146009	0.0266972
0.981051	7.67785	0.146324	-2.17419
0.981366	9.68187	0.146639	-3.43782
0.981681	9.99402	0.146954	-4.70144
0.981996	10.3062	0.147269	-6.1793
0.982311	10.1628	0.147585	-2.51562
0.982627	10.0194	0.1479	-3.16333
0.982942	5.53249	0.148215	-3.81105
0.983257	1.04555	0.14853	-4.13741
0.983572	1.24381	0.148845	-4.46378
0.983887	1.44208	0.14916	-4.68303
0.984203	0.58699	0.149476	-4.90229
0.984518	-0.268102	0.149791	-3.83615
0.984833	0.438543	0.150106	-2.77002
0.985148	1.14519	0.150421	-2.05703
0.985463	2.5351	0.150736	-1.34405
0.985778	3.925	0.151052	-0.63106
0.986094	3.75317	0.151367	0.0819283
0.986409	3.58134	0.151682	-1.48129
0.986724	4.43439	0.151997	-3.0445
0.987039	5.28745	0.152312	-4.60772
0.987354	6.14051	0.152627	-6.17093
0.98767	6.99357	0.152943	-4.60102
0.987985	5.34134	0.153258	-3.03111
0.9883	3.68911	0.153573	-1.4612
0.988615	3.59862	0.153888	0.108707
0.98893	3.50813	0.154203	-1.42773
0.989245	2.67337	0.154519	-2.96417
0.989561	1.83862	0.154834	-1.60849
0.989876	3.60675	0.155149	-5.39435
0.990191	5.37489	0.155464	-3.65707
0.990506	4.24731	0.155779	-1.91979
0.990821	3.11973	0.156094	-0.503859
0.991137	1.99215	0.15641	0.912073
0.991452	0.864564	0.156725	-1.8495
0.991767	-0.124739	0.15704	-4.61107
0.992082	-1.11404	0.157355	-4.3734
0.992397	0.499549	0.15767	-4.13574
0.992712	2.11314	0.157986	-5.85294
0.993028	3.3851	0.158301	-7.57013
0.993343	4.65706	0.158616	-4.57425
0.993658	4.36729	0.158931	-1.57836
0.993973	4.07751	0.159246	-1.68882
0.994288	3.98702	0.159561	-1.79929
0.994604	3.89653	0.159877	-1.90975
0.994919	4.58691	0.160192	-2.02021
0.995234	5.27728	0.160507	-1.90808
0.995549	7.51313	0.160822	-1.79594
0.995864	9.74898	0.161137	-4.57592
0.996179	8.34077	0.161453	-2.21436
0.996495	6.93256	0.161768	-0.549049
0.99681	4.89804	0.162083	1.11626
0.997125	2.86351	0.162398	-2.46708
0.99744	4.47303	0.162713	-6.05043
0.997755	6.08256	0.163028	-6.39353
0.998071	7.54567	0.163344	-6.73664
0.998386	9.00878	0.163659	-4.93743
0.998701	9.69102	0.163974	-3.13823
0.999016	10.3733	0.164289	-2.78508
0.999331	9.72153	0.164604	-2.43194
0.999646	9.06978	0.16492	-3.68552
0.999962	8.41805	0.165235	0.202433
1.00028	7.7663	0.16555	-0.247787
1.00059	7.97677	0.165865	-0.698006
1.00091	8.18724	0.16618	-2.96919
1.00122	9.95945	0.166495	-5.24037
1.00154	11.7317	0.166811	-5.69059
1.00185	7.72868	0.167126	-6.14081
1.00217	3.72572	0.167441	-4.44872
1.00248	1.28448	0.167756	-2.75663
1.0028	-1.15675	0.168071	-1.92146
1.00311	0.599191	0.168387	-1.0863
1.00343	2.35513	0.168702	-3.25037
1.00374	4.11107	0.169017	-5.41443
1.00406	5.867	0.169332	-4.04369
1.00437	4.31238	0.169647	-2.67295
1.00469	2.75776	0.169962	-2.58759
1.005	3.80604	0.170278	-2.50223
1.00532	4.85431	0.170593	-1.15492
1.00563	3.20209	0.170908	0.19239
1.00595	1.54986	0.171223	0.254316
1.00627	1.65458	0.171538	0.316242
1.00658	1.75931	0.171854	-2.1926
1.0069	-2.51208	0.172169	-4.70144
1.00721	-3.66	0.172484	-5.9249
1.00753	0.202656	0.172799	-2.86375
1.00784	0.941838	0.173114	0.344696
1.00816	0.965223	0.173429	0.982367
1.00847	6.1944	0.173745	-0.52227
1.00879	6.413	0.17406	-2.02691
1.0091	3.50813	0.174375	-2.11226
1.00942	4.48218	0.17469	-2.19762
1.00973	5.45623	0.175005	-2.28298
1.01005	2.59102	0.175321	-2.36834
1.01036	-0.274202	0.175636	-0.719765
1.01068	1.2367	0.175951	0.92881
1.01099	2.7476	0.176266	-0.421848
1.01131	3.47763	0.176581	-1.77251
1.01162	4.20766	0.176896	-1.78422
1.01194	4.90108	0.177212	-1.79594
1.01225	5.59451	0.177527	-1.80766
1.01257	4.7262	0.177842	-1.81937
1.01288	3.85789	0.178157	1.77067
1.0132	4.89295	0.178472	5.36071
1.01351	5.92801	0.178788	3.38075
1.01383	5.40133	0.179103	1.40079
1.01414	4.87465	0.179418	-0.927299
1.01446	4.38762	0.179733	-3.25539
1.01478	3.9006	0.180048	-1.72732
1.01509	3.41357	0.180363	-0.199249
1.01541	2.92655	0.180679	-1.56664
1.01572	2.73235	0.180994	-2.93404
1.01604	2.53815	0.181309	-3.87297
1.01635	2.34394	0.181624	-0.52729
1.01667	2.14974	0.181939	1.1581
1.01698	1.59358	0.182255	0.272728
1.0173	1.03741	0.18257	3.24351
1.01761	0.481247	0.182885	6.21428
1.01793	-0.0749178	0.1832	0.963957
1.01824	1.32109	0.183515	-4.28637
1.01856	2.71709	0.18383	-2.25285
1.01887	4.1131	0.184146	-0.219334
1.01919	5.50911	0.184461	-1.29216
1.0195	5.36371	0.184776	-2.36499
1.01982	5.21831	0.185091	-0.438585
1.02013	5.07292	0.185406	1.48782
1.02045	4.92752	0.185722	-1.74071
1.02076	6.24625	0.186037	-4.96923
1.02108	7.56499	0.186352	-5.19853
1.02139	6.28082	0.186667	-5.42782
1.02171	4.99666	0.186982	-2.55077
1.02202	4.82686	0.187297	0.326284
1.02234	4.65706	0.187613	-0.81349
1.02265	4.48727	0.187928	-1.95326
1.02297	4.31747	0.188243	-1.12479
1.02329	4.896	0.188558	-2.86709
1.0236	5.47453	0.188873	-4.44872
1.02392	6.05307	0.189189	-1.74573
1.02423	6.6316	0.189504	-1.21182
1.02455	6.09679	0.189819	-3.24869
1.02486	5.56198	0.190134	-3.73239
1.02518	5.35253	0.190449	-4.21608
1.02549	5.14307	0.190765	-2.39177
1.02581	1.38718	0.19108	-3.13823
1.02612	2.83707	0.191395	-6.13411
1.02644	5.00276	0.19171	-4.84538
1.02675	7.16845	0.192025	-2.94073
1.02707	6.59297	0.19234	-1.03609
1.02738	6.01748	0.192656	-1.00596
1.0277	5.442	0.192971	-0.975836
1.02801	4.86652	0.193286	-2.61939
1.02833	5.26712	0.193601	-4.26294
1.02864	5.66772	0.193916	-2.90726
1.02896	6.06832	0.194232	-1.55158
1.02927	6.46892	0.194547	-0.329798
1.02959	5.30881	0.194862	0.891989
1.0299	4.14869	0.195177	2.11377
1.03022	4.5503	0.195492	3.33556
1.03053	4.95192	0.195807	1.06438
1.03085	5.84159	0.196123	-1.2068
1.03116	6.73125	0.196438	-0.478754
1.03148	5.01801	0.196753	0.249296
1.0318	3.30478	0.197068	0.361433
1.03211	4.82076	0.197383	0.473568
1.03243	6.33674	0.197699	0.585705
1.03274	6.29099	0.198014	0.697842
1.03306	6.24524	0.198329	0.863535
1.03337	6.29709	0.198644	1.02923
1.03369	6.34895	0.198959	1.19492
1.034	9.32906	0.199274	1.36062
1.03432	7.10338	0.19959	1.07107
1.03463	5.80091	0.199905	0.781527
1.03495	4.49845	0.20022	0.49198
1.03526	4.43236	0.200535	0.202433
1.03558	4.36627	0.20085	-2.31478
1.03589	4.23511	0.201166	-4.83199
1.03621	4.10395	0.201481	-4.34997
1.03652	5.53452	0.201796	-3.86795
1.03684	6.9651	0.202111	-2.288
1.03715	7.02916	0.202426	-0.708048
1.03747	7.09321	0.202741	-1.2704
1.03778	7.15727	0.203057	-1.83276
1.0381	7.22132	0.203372	-3.03781
1.03841	5.82125	0.203687	-4.24286
1.03873	4.42118	0.204002	-4.32319
1.03904	5.624	0.204317	-4.40353
1.03936	6.82682	0.204633	-4.43031
1.03967	6.55331	0.204948	-7.02786
1.03999	6.27981	0.205263	-6.03704
1.0403	4.44456	0.205578	-0.761606
1.04062	2.60932	0.205893	-0.18084
1.04094	1.71762	0.206208	-2.17084
1.04125	0.825928	0.206524	-3.73239
1.04157	-0.0657673	0.206839	-5.29393
1.04188	-0.957462	0.207154	-4.57927
1.0422	2.30734	0.207469	-3.8646
1.04251	5.57214	0.207784	-3.14994
1.04283	7.27521	0.2081	-2.43528
1.04314	8.97828	0.208415	-1.28547
1.04346	8.37127	0.20873	-0.135651
1.04377	7.76427	0.209045	-0.00342941
1.04409	4.03379	0.20936	0.128792
1.0444	5.50911	0.209675	-3.05957
1.04472	6.54518	0.209991	-1.96331
1.04503	4.45778	0.210306	0.418337
1.04535	4.4527	0.210621	-1.48463
1.04566	4.44761	0.210936	-2.24951
1.04598	4.34492	0.211251	-3.01438
1.04629	4.24223	0.211567	-1.63694
1.04661	4.13954	0.211882	-4.54412
1.04692	4.03684	0.212197	-4.47885
1.04724	3.92602	0.212512	-4.41357
1.04755	3.81519	0.212827	-6.1157
1.04787	5.2661	0.213142	-3.53322
1.04818	6.71701	0.213458	0.274401
1.0485	6.63872	0.213773	-1.91644
1.04881	6.56043	0.214088	-6.73162
1.04913	6.48214	0.214403	-7.26217
1.04945	6.40385	0.214718	-7.33749
1.04976	5.07393	0.215034	-7.4128
1.05008	3.74402	0.215349	-7.22033
1.05039	2.4141	0.215664	-7.02786
1.05071	1.08418	0.215979	-4.10394
1.05102	0.860497	0.216294	-1.18003
1.05134	0.636811	0.216609	-1.09467
1.05165	1.97486	0.216925	-1.00931
1.05197	3.31291	0.21724	-3.30727
1.05228	1.83658	0.217555	-3.03446
1.0526	0.360253	0.21787	-3.77925
1.05291	3.56914	0.218185	-1.95326
1.05323	6.77802	0.218501	1.90791
1.05354	7.51415	0.218816	1.48447
1.05386	8.25028	0.219131	0.632568
1.05417	10.5481	0.219446	-0.219334
1.05449	7.64023	0.219761	-1.04446
1.0548	5.00073	0.220076	-1.86958
1.05512	5.4847	0.220392	-0.552397
1.05543	6.48926	0.220707	0.76479
1.05575	7.49381	0.221022	0.688637
1.05606	5.4725	0.221337	0.612484
1.05638	3.45119	0.221652	0.536331
1.05669	5.07393	0.221968	0.46018
1.05701	6.69668	0.222283	-0.740685
1.05732	5.73279	0.222598	-1.94155
1.05764	4.76891	0.222913	-5.55251
1.05796	3.80502	0.223228	-4.87885
1.05827	2.84114	0.223543	-0.201761
1.05859	3.24377	0.223859	4.47533
1.0589	3.64641	0.224174	6.63522
1.05922	4.04904	0.224489	4.51048
1.05953	4.45168	0.224804	-1.55075
1.05985	3.39832	0.225119	-1.61351
1.06016	2.34496	0.225435	-0.605118
1.06048	4.93566	0.22575	-2.1675
1.06079	7.52635	0.226065	-4.84287
1.06111	5.43183	0.22638	-3.23363
1.06142	3.33731	0.226695	-0.606791
1.06174	1.56816	0.22701	-0.550722
1.06205	-0.200995	0.227326	-1.91393
1.06237	0.299248	0.227641	-3.27715
1.06268	6.00528	0.227956	-4.80103
1.063	7.93712	0.228271	-6.32491
1.06331	6.74548	0.228586	-3.52401
1.06363	6.88783	0.228902	-0.723112
1.06394	7.03017	0.229217	0.792404
1.06426	6.9773	0.229532	2.30792
1.06457	6.92443	0.229847	2.37738
1.06489	6.2249	0.230162	2.44684
1.0652	5.52537	0.230477	1.23091
1.06552	4.82585	0.230793	0.0149803
1.06583	4.12632	0.231108	-0.0954819
1.06615	5.0536	0.231423	-0.205944
1.06647	5.98088	0.231738	-0.316408
1.06678	4.63063	0.232053	-0.42687
1.0671	3.28038	0.232369	-0.16243
1.06741	0.0348911	0.232684	0.102013
1.06773	1.9952	0.232999	0.527126
1.06804	3.63014	0.233314	0.95224
1.06836	5.26508	0.233629	-0.510553
1.06867	4.91532	0.233944	0.597422
1.06899	4.56556	0.23426	1.65184
1.0693	4.02057	0.234575	-1.57836
1.06962	3.47559	0.23489	-4.86212
1.06993	4.29205	0.235205	-3.86126
1.07025	1.98503	0.23552	-2.53905
1.07056	2.9967	0.235836	-1.21685
1.07088	7.13185	0.236151	-0.642775
1.07119	10.7139	0.236466	-0.0687027
1.07151	9.09012	0.236781	0.505369
1.07182	7.27114	0.237096	1.07944
1.07214	8.57564	0.237411	0.153896
1.07245	8.12318	0.237727	-0.771648
1.07277	7.67073	0.238042	-1.4294
1.07308	4.81059	0.238357	-2.08716
1.0734	1.95046	0.238672	-3.70895
1.07371	6.60619	0.238987	-1.04613
1.07403	11.2619	0.239303	0.599094
1.07434	11.2324	0.239618	-2.0403
1.07466	11.2029	0.239933	-4.35834
1.07498	9.29449	0.240248	-2.39177
1.07529	7.38604	0.240563	-3.10308
1.07561	5.47759	0.240878	-3.8144
1.07592	3.56914	0.241194	-4.27717
1.07624	5.20713	0.241509	-4.73994
1.07655	6.84512	0.241824	-3.91733
1.07687	5.88022	0.242139	-3.09471
1.07718	4.91532	0.242454	-2.59345
1.0775	5.2844	0.24277	-2.09218
1.07781	5.65348	0.243085	0.283606
1.07813	4.46083	0.2434	2.65939
1.07844	3.26818	0.243715	4.14478
1.07876	3.08414	0.24403	1.34555
1.07907	2.90011	0.244346	-1.293
1.07939	4.27781	0.244661	0.353064
1.0797	5.65552	0.244976	-1.85703
1.08002	6.50349	0.245291	-1.49635
1.08033	7.35147	0.245606	-2.15327
1.08065	8.19944	0.245921	-2.81019
1.08096	9.04742	0.246237	-5.68975
1.08128	8.72409	0.246552	-5.99855
1.08159	8.40076	0.246867	-3.20099
[truncated: 17,476 more rows]

## Sheet: Fig. 4
	Fig. 4a									Fig. 4c											Fig. 4g
	Control	SnF2	Fer	Fer+SnF2						Fer (pH 4.5)	Fer+SnF2 (pH 4.5)	Fer (pH 5.5)	Fer+SnF2 (pH 5.5)	Fer (pH 6.5)	Fer+SnF2 (pH 6.5)						Fer	Fer+NaF	Fer+SnF2
First exp.	0.121	0.127	0.512	0.955					First exp.	0.426	0.852	0.155	0.415	0.014	0.034					First exp.	0.31977	0.35151	0.56786
Second exp.	0.136	0.134	0.437	0.857					Second exp.	0.542	0.771	0.164	0.364	0.021	0.023					Second exp.	0.26737	0.30828	0.60422
Third exp.	0.137	0.162	0.445	0.83					Third exp.	0.48	0.727	0.154	0.44	0.015	0.014					Third exp.	0.28185	0.35456	0.5738
	Fig. 4b									Fig. 4d											Fig. 4h
Wavelength (nm)	SnF2 at 0 min	Fer at 0 min	Fer+SnF2 at 0 min	SnF2 at 10 min	Fer at 10 min	Fer+SnF2 at 10 min				Control	SnF2	Fer	Fer+SnF2								Fer	Fer+BaF2 (20 µg/ml)	Fer+BaF2 (30 µg/ml)
700	0.009	0.004	0.008	0.052	0.283	0.567			First exp.	0.005	0.006	0.034	0.098							First exp.	0.37	0.352	0.389
698	0.008	0.005	0.008	0.053	0.294	0.589			Second exp.	0.003	0.008	0.04	0.11							Second exp.	0.357	0.396	0.406
696	0.009	0.005	0.008	0.055	0.307	0.613			Third exp.	0.004	0.006	0.03	0.094							Third exp.	0.383	0.342	0.399
694	0.009	0.006	0.008	0.057	0.32	0.637			Fourth exp.	0.004	0.005	0.049	0.113
692	0.009	0.006	0.008	0.059	0.333	0.66
690	0.009	0.007	0.008	0.061	0.346	0.683
688	0.009	0.007	0.008	0.063	0.358	0.707				Fig. 4e											Fig. 4i
686	0.009	0.007	0.008	0.064	0.371	0.73				Control		SnF2		Fer		Fer+SnF2					Control	SnCl2	Fer	Fer+SnCl2
684	0.009	0.008	0.008	0.066	0.384	0.754			Time (min)	Mean	Std	Mean	Std	Mean	Std	Mean	Std			First exp.	0.018	0.013	0.274	0.563
682	0.009	0.008	0.009	0.068	0.395	0.775			0	0	0	0	0	0	0	0	0			Second exp.	0.023	0.006	0.295	0.615
680	0.009	0.009	0.009	0.07	0.407	0.796			2.5	23.7258	4.81785	35.1482	7.37432	46.5456	6.55907	182.772	25.8001			Third exp.	0.017	0.022	0.26	0.741
678	0.009	0.009	0.009	0.071	0.418	0.817			5	56.0332	9.92971	52.7556	9.36872	109.113	7.70918	302.536	37.1134
676	0.009	0.009	0.008	0.073	0.429	0.837			7.5	102.057	10.5896	81.261	14.0285	210.169	9.90261	424.105	40.4566
674	0.009	0.009	0.009	0.074	0.438	0.855			10	163.472	16.8159	122.703	18.1545	350.403	20.9013	566.152	52.5073
672	0.01	0.01	0.01	0.076	0.448	0.873
670	0.01	0.01	0.01	0.077	0.457	0.889
668	0.01	0.01	0.01	0.078	0.464	0.904				Fig. 4f
666	0.01	0.011	0.011	0.08	0.472	0.918				Fer		Fer+SnF2
664	0.011	0.011	0.011	0.081	0.478	0.932			Time (min)	Mean	Std	Mean	Std
662	0.01	0.01	0.011	0.081	0.484	0.942			0	0	0	0	0
660	0.01	0.01	0.011	0.081	0.488	0.949			2.5	1.64194	0.495218	6.42061	0.918093
658	0.01	0.01	0.011	0.082	0.492	0.957			5	2.27247	0.532122	7.17476	0.916323
656	0.01	0.01	0.011	0.082	0.494	0.963			7.5	3.28426	0.436083	7.52827	1.08734
654	0.01	0.01	0.012	0.083	0.496	0.966			10	3.85893	0.622682	7.81858	0.713543
652	0.01	0.01	0.012	0.083	0.496	0.968
650	0.01	0.01	0.012	0.083	0.496	0.967
648	0.01	0.01	0.012	0.083	0.495	0.966
646	0.01	0.01	0.012	0.082	0.493	0.964
644	0.01	0.009	0.012	0.082	0.489	0.957
642	0.01	0.01	0.013	0.081	0.486	0.95
640	0.01	0.009	0.013	0.081	0.481	0.943
638	0.01	0.009	0.013	0.08	0.476	0.932
636	0.011	0.009	0.014	0.079	0.47	0.921
634	0.011	0.008	0.014	0.078	0.463	0.909
632	0.011	0.008	0.014	0.077	0.456	0.897
630	0.011	0.008	0.014	0.076	0.448	0.881
628	0.011	0.008	0.015	0.075	0.439	0.866
626	0.011	0.007	0.015	0.074	0.431	0.851
624	0.011	0.008	0.015	0.073	0.422	0.835
622	0.012	0.008	0.015	0.072	0.414	0.818
620	0.011	0.007	0.015	0.07	0.403	0.799
618	0.011	0.007	0.016	0.069	0.394	0.782
616	0.011	0.008	0.016	0.068	0.384	0.764
614	0.012	0.008	0.017	0.067	0.374	0.745
612	0.012	0.008	0.017	0.065	0.364	0.725
610	0.011	0.008	0.017	0.064	0.354	0.706
608	0.012	0.008	0.018	0.062	0.344	0.688
606	0.012	0.009	0.018	0.061	0.334	0.667
604	0.012	0.009	0.018	0.06	0.324	0.649
602	0.012	0.009	0.019	0.058	0.314	0.63
600	0.012	0.01	0.02	0.057	0.304	0.611
598	0.012	0.01	0.02	0.056	0.294	0.591
596	0.012	0.01	0.021	0.054	0.284	0.573
594	0.012	0.011	0.021	0.053	0.275	0.555
592	0.013	0.011	0.022	0.052	0.266	0.537
590	0.013	0.012	0.022	0.051	0.256	0.519
588	0.013	0.012	0.023	0.049	0.248	0.502
586	0.013	0.013	0.024	0.048	0.239	0.486
584	0.013	0.014	0.025	0.047	0.23	0.469
582	0.013	0.014	0.026	0.046	0.223	0.454
580	0.013	0.015	0.026	0.045	0.215	0.438
578	0.013	0.015	0.027	0.044	0.207	0.423
576	0.013	0.016	0.028	0.043	0.199	0.409
574	0.013	0.017	0.029	0.042	0.193	0.396
572	0.014	0.018	0.03	0.041	0.186	0.383
570	0.014	0.019	0.031	0.041	0.18	0.371
568	0.014	0.02	0.032	0.04	0.174	0.358
566	0.014	0.021	0.033	0.039	0.168	0.347
564	0.014	0.022	0.034	0.038	0.162	0.336
562	0.014	0.023	0.035	0.038	0.157	0.325
560	0.014	0.023	0.036	0.037	0.152	0.315
558	0.015	0.025	0.038	0.036	0.147	0.307
556	0.014	0.025	0.039	0.036	0.143	0.297
554	0.014	0.027	0.04	0.035	0.139	0.289
552	0.015	0.028	0.041	0.035	0.135	0.282
550	0.015	0.029	0.043	0.034	0.132	0.275
548	0.015	0.03	0.044	0.034	0.129	0.268
546	0.015	0.032	0.046	0.033	0.126	0.262
544	0.015	0.034	0.047	0.033	0.124	0.257
542	0.015	0.035	0.049	0.033	0.121	0.251
540	0.016	0.037	0.05	0.032	0.12	0.247
538	0.016	0.039	0.052	0.032	0.118	0.243
536	0.016	0.04	0.054	0.032	0.116	0.239
534	0.016	0.042	0.056	0.031	0.115	0.235
532	0.016	0.044	0.058	0.031	0.114	0.233
530	0.016	0.046	0.06	0.031	0.113	0.229
528	0.016	0.048	0.062	0.031	0.112	0.227
526	0.017	0.05	0.064	0.031	0.112	0.225
524	0.017	0.052	0.066	0.031	0.111	0.223
522	0.017	0.054	0.069	0.031	0.111	0.222
520	0.017	0.056	0.071	0.031	0.111	0.22
518	0.017	0.058	0.073	0.03	0.111	0.219
516	0.017	0.061	0.075	0.03	0.111	0.218
514	0.017	0.063	0.078	0.03	0.112	0.217
512	0.018	0.065	0.08	0.03	0.112	0.217
510	0.018	0.068	0.083	0.031	0.113	0.217
508	0.018	0.07	0.085	0.03	0.113	0.217
506	0.018	0.073	0.088	0.03	0.114	0.217
504	0.018	0.075	0.091	0.03	0.115	0.217
502	0.019	0.079	0.094	0.03	0.117	0.218
500	0.019	0.082	0.097	0.031	0.119	0.22
498	0.019	0.085	0.101	0.031	0.121	0.221
496	0.019	0.089	0.104	0.031	0.123	0.223
494	0.019	0.093	0.108	0.031	0.125	0.226
492	0.019	0.096	0.112	0.031	0.128	0.227
490	0.019	0.1	0.116	0.031	0.13	0.23
488	0.02	0.104	0.12	0.032	0.133	0.233
486	0.02	0.107	0.123	0.032	0.136	0.235
484	0.02	0.11	0.127	0.032	0.138	0.238
482	0.02	0.114	0.13	0.032	0.141	0.24
480	0.021	0.117	0.133	0.033	0.143	0.243
478	0.021	0.119	0.136	0.033	0.146	0.247
476	0.021	0.122	0.139	0.034	0.149	0.25
474	0.021	0.125	0.141	0.034	0.152	0.255
472	0.022	0.127	0.144	0.035	0.155	0.26
470	0.022	0.129	0.146	0.036	0.159	0.266
468	0.022	0.132	0.149	0.038	0.164	0.273
466	0.022	0.134	0.152	0.039	0.169	0.281
464	0.022	0.137	0.154	0.04	0.174	0.288
462	0.023	0.139	0.157	0.041	0.179	0.295
460	0.023	0.142	0.16	0.042	0.182	0.3
458	0.023	0.145	0.163	0.042	0.185	0.305
456	0.023	0.148	0.166	0.042	0.188	0.309
454	0.023	0.151	0.17	0.043	0.191	0.313
452	0.024	0.155	0.174	0.043	0.194	0.317
450	0.024	0.159	0.178	0.044	0.198	0.322
448	0.024	0.163	0.183	0.044	0.202	0.327
446	0.024	0.167	0.187	0.044	0.206	0.332
444	0.025	0.172	0.193	0.045	0.211	0.338
442	0.025	0.177	0.198	0.045	0.216	0.344
440	0.025	0.183	0.204	0.046	0.221	0.352
438	0.026	0.189	0.211	0.046	0.228	0.36
436	0.026	0.195	0.217	0.046	0.235	0.37
434	0.026	0.201	0.224	0.047	0.243	0.381
432	0.027	0.207	0.231	0.048	0.253	0.396
430	0.027	0.214	0.238	0.049	0.264	0.412
428	0.028	0.222	0.246	0.051	0.277	0.432
426	0.028	0.229	0.253	0.052	0.29	0.453
424	0.028	0.236	0.26	0.053	0.305	0.476
422	0.028	0.243	0.268	0.055	0.322	0.503
420	0.029	0.252	0.277	0.057	0.343	0.536
418	0.029	0.26	0.286	0.059	0.365	0.572
416	0.029	0.269	0.295	0.061	0.391	0.615
414	0.03	0.278	0.304	0.064	0.421	0.664
412	0.03	0.288	0.314	0.068	0.453	0.716
410	0.03	0.299	0.325	0.072	0.489	0.775
408	0.031	0.31	0.336	0.076	0.53	0.843
406	0.031	0.321	0.347	0.081	0.573	0.912
404	0.032	0.333	0.359	0.086	0.616	0.983
402	0.032	0.346	0.371	0.091	0.664	1.061
400	0.032	0.358	0.384	0.097	0.711	1.137
398	0.033	0.371	0.397	0.102	0.759	1.215
396	0.033	0.385	0.41	0.107	0.808	1.294
394	0.033	0.399	0.424	0.112	0.854	1.368
392	0.034	0.413	0.438	0.117	0.902	1.443
390	0.034	0.427	0.452	0.123	0.949	1.517
388	0.035	0.441	0.466	0.127	0.993	1.59
386	0.035	0.457	0.481	0.132	1.039	1.664
384	0.036	0.471	0.495	0.137	1.083	1.734
382	0.036	0.486	0.51	0.141	1.129	1.805
380	0.037	0.501	0.524	0.146	1.171	1.876
378	0.037	0.514	0.537	0.15	1.207	1.926
376	0.038	0.528	0.55	0.153	1.243	1.989
374	0.038	0.543	0.565	0.156	1.276	2.046
372	0.039	0.555	0.577	0.158	1.298	2.064
370	0.039	0.568	0.59	0.159	1.31	2.095
368	0.04	0.581	0.603	0.158	1.314	2.086
366	0.04	0.593	0.614	0.157	1.308	2.068
364	0.041	0.606	0.626	0.154	1.29	2.021
362	0.042	0.616	0.637	0.151	1.27	1.969
360	0.043	0.628	0.648	0.147	1.245	1.914
358	0.043	0.64	0.659	0.143	1.213	1.849
356	0.045	0.652	0.672	0.139	1.181	1.784
354	0.047	0.664	0.684	0.136	1.152	1.72
352	0.049	0.679	0.698	0.133	1.122	1.654
350	0.053	0.693	0.712	0.132	1.094	1.592
348	0.058	0.709	0.728	0.133	1.07	1.533
346	0.065	0.728	0.746	0.136	1.052	1.482
344	0.076	0.749	0.766	0.144	1.04	1.445
342	0.091	0.776	0.793	0.157	1.036	1.414
340	0.114	0.812	0.826	0.177	1.042	1.393
338	0.145	0.856	0.868	0.207	1.057	1.384
336	0.191	0.915	0.924	0.251	1.087	1.387
334	0.252	0.991	0.995	0.311	1.132	1.403
332	0.333	1.089	1.085	0.39	1.195	1.436
330	0.445	1.217	1.204	0.499	1.284	1.486
328	0.595	1.384	1.361	0.646	1.402	1.555
326	0.769	1.575	1.539	0.818	1.539	1.637
324	0.984	1.807	1.757	1.029	1.709	1.743

## Sheet: Fig. 5
	Fig. 5c					Fig. 5d					Fig. 5f
	Mean	SEM				Mean	SEM			Distance	Ca_treated_data	Ca_treated_smoothed	Ca_untreated_data	Ca_untreated_smoothed	F_treated_data	F_treated_smoothed	F_untreated_data	F_untreated_smoothed	Fe_treated_data	Fe_treated_smoothed	Fe_untreated_data	Fe_untreated_smoothed	O_treated_data	O_treated_smoothed	O_untreated_data	O_untreated_smoothed	P_treated_data	P_treated_smoothed	P_untreated_data	P_untreated_smoothed	Sn_treated_data	Sn_treated_smoothed	Sn_untreated_data	Sn_untreated_smoothed	CaP_treated_smoothed	CaP_untreated_smoothed	FeSnF_treated_smoothed	FeSnF_untreated_smoothed
Control	35.9286	2.52561			Control	22.9286	2.51471			nm	at%	at%	at%	at%	at%	at%	at%	at%	at%	at%	at%	at%	at%	at%	at%	at%	at%	at%	at%	at%	at%	at%	at%	at%	at%	at%	at%	at%
Fer	19.7143	1.53862			Fer	6.85714	1.05797			-140	0		0		0		0		0		0.744414		0		0		0		0.741178		0		0		0	0	0.910053	0.372207
SnF2	12.6429	1.51043			SnF2	1.78571	0.71236			-136.793	0		0		0		0		0		0		0		0		0		1.07893		0		0		0	0	0.62783	0.248138
1/4Fer+1/4SnF2	18.0769	1.73376			1/4Fer+1/4SnF2	4.23077	0.941588			-133.586	0		0		0		0		0		0		0		0		0		0.0633833		0		0		0	0.330033	0.380771	0
Fer+SnF2	1.92308	0.445224			Fer+SnF2	0	0			-130.379	0		0		0		0		0		0		0		0		0		0		0.990099		0		0	0.330033	0.0211278	0.16566
										-127.172	0		0		0		0		0		0		0		0		0		0		0		0.496979		0	0.330033	0	0.411524
										-123.965	0		0		0		0		0		0		0		0		0		0		0		0.737592		0	0	0	0.411524
	Fig. 5e									-120.758	0		0		0		0		0		0		0		0		0		0		0		0		0	0	0	0.245864
	Mean	SEM								-117.551	0		0		0		0		0		0		0		0		0		0		0		0		0	0	0.270807	0
Control	20.6429	2.50846								-114.344	0		0		0		0		0		0		0		0		0		0.81242		0		0		0	0	0.411524	0
Fer	3.78571	0.819934								-111.137	0		0		0		0		0		0		0		0		0		0.422152		0		0		0.330033	0.493609	0.411524	0
SnF2	1.35714	0.46418								-107.93	0		0		0		0		1.48083		0		0		0		0.990099		0		0		0		0.330033	0.823642	0.140717	0
1/4Fer+1/4SnF2	2.92308	0.873114								-104.723	0		0		0		0		0.990099		0		0		0		0		0		0		0		0.330033	0.823642	0.415166	0
Fer+SnF2	0	0								-101.516	0		0		0		0		0		0		0		0		0		1.2455		0		0		0	0.330033	1.04089	0.109105
										-98.3086	0		0		0		0		0		0		0		0		0		1.87718		0		0.327315		0	0	1.19923	0.603275
										-95.1016	0		0		0		0		0		0		0		0		0		0.475002		0		1.48251		0.330033	0.173742	1.74387	0.823048
										-91.8945	0		0		0		0		0		0		0		0		0.990099		2.87943		0.521227		0.659318		0.330033	0.173742	3.03454	1.12549
										-88.6875	0		0		0		0.538813		0		0.491846		0		1.59933		0		5.74918		0		0.203979		0.330033	0.173742	4.54269	0.884605
										-85.4805	0		0		0		0.160277		0		0.0734221		0		1.15091		0		4.99945		0		0.526161		0	0	5.33893	1.16425
										-82.2734	0		0		0		1.20101		0		0		0		3.55909		0		5.26817		0		0.297243		0	0	5.45366	0.973912
										-79.0664	0		0		0		0.0335654		0		0.582949		0		5.72623		0		6.09336		0		0.047112		0	0	6.36618	0.937833
										-75.8594	0		0		0		0		0		0.651623		0		2.59626		0		7.73702		0		0		0	0	6.77485	0.473173
										-72.6523	0		0		0		0.10427		0		0		0		2.39669		0		6.49415		0		0		0.0427335	0	6.312	1.03175
										-69.4453	0.1282		0		0		1.20883		0		0.574428		1.852		3.39007		0		4.70483		0		0.556085		0.0427335	0.330033	5.97362	1.72713
										-66.2383	0		0.61988		0.990099		1.07585		0		1.34006		1.9802		2.16924		0		6.10199		0		0.321874		0.0427335	0.990099	6.14775	2.02309
										-63.0312	0		3.34527		0.990099		0.338447		0.990099		0.653683		4.9505		5.91127		0		3.67128		0		0		0.0588083	1.84309	6.93531	2.69558
										-59.8242	0.176425		3.89128		0		3.1197		2.55897		1.23714		11.7048		6.06375		0		3.17621		0		0		0.388841	3.20096	10.908	2.89372
										-56.6172	0.990099		11.581		3.66084		2.21249		1.40289		0.689387		19.2676		10.0641		0		7.05885		0		0.430325		0.533434	6.07758	16.2409	3.32135
										-53.4102	0.125904	1.0632	15.5543	15.644	4.95788	4.02846	1.09871	1.77938	3.45748	2.21672	0.777721	0.791922	18.8291	19.3046	13.7185	11.2246	0.307874	2.01849	7.46097	8.27363	2.19467	2.38664	0.398564	0.276296	3.08169	8.63182	23.9176	2.8476
										-50.2031	2.07359	1.72648	19.7967	19.5447	3.46665	5.01637	2.02695	1.72194	1.7898	3.03942	0.908658	0.658955	19.817	23.0303	9.89109	14.0633	5.7476	4.43317	10.3011	8.19941	4.96525	5.44257	0	0.132855	6.15965	13.4984	27.7441	2.51375
										-46.9961	2.97994	3.79984	23.2831	24.3829	6.62457	4.885	2.04017	1.8083	3.87099	3.08324	0.290485	0.399714	30.4449	32.7174	18.5805	15.1516	7.24404	8.26535	6.83617	7.91302	9.1678	7.4238	0	0.0852219	12.0652	15.392	32.2959	2.29324
										-43.7891	6.34599	4.01895	30.069	27.4595	4.56379	5.91508	1.35777	1.33815	3.58894	4.75555	0	0.120354	47.8903	40.8698	16.9832	19.1746	11.8044	11.0726	6.6018	7.53689	8.13834	8.26766	0.255666	0.195126	15.0916	18.9383	34.9964	1.65363
										-40.582	2.73093	4.57662	29.0263	26.7635	6.55687	4.7695	0.616514	1.38581	6.80672	4.77447	0.0705771	0.135087	44.2743	44.3725	21.9603	21.6794	14.1693	12.1425	9.17271	8.68279	7.49682	7.85053	0.329713	0.195126	16.7191	17.3945	35.4463	1.71602
										-37.375	4.65293	3.84767	21.1953	24.9909	3.18783	4.85665	2.18314	1.37924	3.92776	6.26778	0.334683	0.614819	40.953	40.8651	26.0947	24.2549	10.4536	11.3959	10.2739	9.23874	7.91642	7.68546	0	0.109904	15.2436	18.8099	34.2296	2.10396
										-34.168	4.15914	4.63343	24.7511	22.5385	4.82525	4.22108	1.33806	1.89667	8.06885	6.49974	1.4392	0.644707	37.3679	39.101	24.7096	24.7661	9.56489	8.86989	8.26963	8.91362	7.64315	10.0267	0	0.0989681	13.5033	20.7475	31.4522	2.64035
										-30.9609	5.08823	4.06002	21.6692	22.9295	4.65017	3.67196	2.16881	1.29321	7.50262	7.97896	0.160241	0.533146	38.982	36.3389	23.4939	23.8157	6.59118	11.1634	8.19736	9.27683	14.5204	10.8837	0.296904	0.411524	15.2234	22.5347	32.2063	2.23788
										-27.7539	2.93269	3.50921	22.3682	23.3794	1.54047	4.43486	0.372767	1.09661	8.36543	6.74422	0	0.0534136	32.6667	34.9004	23.2436	23.0979	17.334	11.5486	11.3635	10.6441	10.4877	12.1504	0.937668	0.43153	15.0578	23.3295	34.0235	1.58155
										-24.5469	2.50671	3.55483	26.1009	23.9196	7.11395	3.67434	0.748249	0.373672	4.36462	6.61127	0	0.338942	33.0526	33.4692	22.556	23.1611	10.7208	12.4943	12.3714	10.5378	11.4431	10.3152	0.0600189	0.55419	16.0492	20.6008	34.4574	1.2668
										-21.3398	5.22509	4.20999	23.2898	24.1351	2.36861	3.62492	0	0.249416	7.10377	5.33482	1.01682	0.625007	34.6884	36.0124	23.6837	26.4372	9.42828	10.3559	7.87832	8.85641	9.01466	10.4036	0.664884	0.247499	14.5659	19.3633	32.9915	1.12192
										-18.1328	4.89816	4.22969	23.0145	23.5848	1.39221	2.06938	0	0.146189	4.53607	6.51387	0.858197	1.2688	40.2963	40.1093	33.0719	27.3396	10.9188	9.2008	6.31947	8.90454	10.7529	10.9096	0.0175935	0.227606	13.4305	19.4928	32.4894	1.6426
										-14.9258	2.56583	5.24828	24.4502	22.603	2.44732	2.46317	0.438566	0.595761	7.90178	5.35582	1.93138	1.06018	45.3432	43.444	25.2632	28.1829	7.2553	11.0232	12.5158	9.39615	12.9612	10.6251	0.00034203	0.00605464	16.2715	18.4441	31.9992	1.66199
										-11.7188	8.28085	7.55717	20.3443	20.9953	3.54997	2.72639	1.34872	0.992851	3.62962	4.38831	0.390949	0.77411	44.6923	44.3628	26.2137	26.0269	14.8955	9.97438	9.35316	9.82156	8.16112	10.6116	0.000228336	0.488081	17.5315	17.7263	30.8169	2.25504
										-8.51172	11.8248	10.808	18.1915	20.745	2.18186	2.15751	1.19127	0.972147	1.63353	3.22849	0	0.28453	43.0528	45.0924	26.6039	25.6297	7.77238	10.7286	7.5957	9.7142	10.7124	8.55757	1.46367	0.667905	21.5366	13.9436	30.4592	1.92458
										-5.30469	12.3184	11.5783	23.6992	21.9439	0.740698	1.2061	0.376454	0.945353	4.42231	2.45247	0.46264	0.180683	47.532	47.6101	24.0714	26.5878	9.51794	9.63849	12.1937	9.49357	6.79919	8.34941	0.539812	0.751531	21.2168	12.008	31.4375	1.87757
										-2.09766	10.5918	13.1944	23.9411	23.7249	0.695747	1.32819	1.26834	0.671271	1.30158	2.58389	0.0794098	0.180683	52.2455	49.1204	29.0881	26.4377	11.6252	10.7547	8.69126	10.5328	7.53664	5.75769	0.251107	0.71402	23.9491	9.66977	34.2577	1.56597
										1.10938	16.673	15.4277	23.5343	24.4912	2.54812	1.3725	0.369024	1.56845	2.02779	1.15253	0	0.0264699	47.5837	51.2387	26.1537	28.8885	11.1209	11.7522	10.7134	8.42197	2.93723	4.19237	1.35114	0.540144	27.18	6.7174	32.9132	2.13507
										4.31641	19.0183	16.2709	25.9982	25.3883	0.873628	1.77201	3.068	1.30582	0.128221	0.782887	0	0	53.887	50.0127	31.4238	31.0643	12.5106	12.933	5.86122	8.61838	2.10325	2.24335	0.0181841	0.502274	29.2039	4.79825	34.0067	1.80809
										7.52344	13.1213	19.5865	26.6325	26.1186	1.89428	1.15082	0.480439	1.18281	0.192649	0.587115	0	0	48.5672	48.203	35.6154	33.8439	15.1675	14.7214	9.2805	7.80808	1.68957	2.32187	0.1375	0.103399	34.3078	4.0598	33.9267	1.28621
										10.7305	26.6198	20.6251	25.7252	26.7545	0.684542	1.65048	0	0.175272	1.44048	1.09911	0	0	42.1548	45.3224	34.4925	35.8559	16.486	16.4863	8.2825	9.34699	3.17279	2.38442	0.154513	0.327596	37.1114	5.13401	36.1015	0.502868
										13.9375	22.1343	24.4733	27.9059	25.0267	2.37261	1.5601	0.045377	0.266197	1.66421	1.07589	0	0	45.2452	44.6039	37.4598	36.4408	17.8055	15.5216	10.478	9.99103	2.29092	2.46597	0.690774	0.463028	39.9949	5.10195	35.0177	0.729225
										17.1445	24.6659	22.3633	21.449	26.2873	1.62313	1.59047	0.753214	0.375287	0.122995	0.630919	0	0.0169593	46.4116	44.1017	37.37	33.9939	12.2732	16.4274	11.2126	11.012	1.9342	1.94915	0.543798	0.411524	38.7907	4.17054	37.2992	0.80377
										20.3516	20.2897	22.2309	29.507	24.2883	0.775679	1.47082	0.327271	0.506698	0.105557	0.118156	0.050878	0.0456219	40.6484	44.8436	27.152	32.2062	19.2035	15.9918	11.3453	12.2191	1.62233	1.63111	0	0.181266	38.2227	3.22009	36.5074	0.733586
										23.5586	21.7372	20.8618	21.9089	26.3137	2.01366	1.66416	0.439611	0.630078	0.125916	0.458102	0.0859877	0.0680736	47.4708	44.1771	32.0965	31.8335	16.4987	16.9838	14.0994	12.8534	1.33679	1.66307	0	0	37.8456	3.78533	39.167	0.698152
										26.7656	20.5584	21.1319	27.5252	23.655	2.20314	1.70944	1.12335	0.722705	1.14283	0.580405	0.0673551	0.346983	44.4122	47.544	36.252	35.2012	15.2493	16.9961	13.1154	12.5006	2.03008	1.27991	0	0	38.128	3.56975	36.1556	1.06969
										29.9727	21.1002	20.7055	21.531	24.0111	0.911532	1.4559	0.605152	0.576168	0.472468	0.888302	0.887605	0.434822	50.749	46.8699	37.2549	36.3926	19.2402	16.074	10.2869	11.7492	0.472847	1.60265	0	0	36.7796	3.94685	35.7603	1.01099
										33.1797	20.458	20.792	22.9771	20.6056	1.25302	0.879533	0	0.201717	1.04961	0.539334	0.349505	0.444426	45.4484	47.0029	35.6709	38.3891	13.7326	16.9161	11.8453	10.0913	2.30503	1.44163	0	0	37.7082	2.86049	30.6969	0.646144
										36.3867	20.8179	20.6774	17.3087	23.7865	0.474042	0.575689	0	0.512804	0.0959303	0.457725	0.0961688	0.151447	44.8111	47.4143	42.2415	36.9824	17.7756	15.8497	8.14161	10.9585	1.547	1.41866	0	0.0397116	36.5271	2.45208	34.745	0.703963
										39.5938	20.7563	21.9557	31.0735	25.1359	0	0.558647	1.53841	0.658005	0.227639	0.107856	0.00866852	0.0349458	51.9834	48.7424	33.0348	37.2104	16.0409	15.7681	12.8885	12.5913	0.403951	0.881783	0.119135	0.18282	37.7237	1.54829	37.7272	0.875771
										42.8008	24.2928	20.9939	27.0253	26.0794	1.2019	0.453046	0.435604	0.658005	0	0.452914	0	0.00288951	49.4328	48.7747	36.3548	36.4877	13.4877	17.4181	16.7438	13.3618	0.694399	0.42715	0.429325	0.215623	38.412	1.33311	39.4412	0.876517
										46.0078	17.9326	22.7674	20.1395	23.2431	0.157239	1.1408	0	0.145201	1.1311	0.427286	0	0	44.9078	44.4321	40.0735	39.1776	22.7258	18.4343	10.4529	12.6922	0.1831	0.684486	0.098409	0.206433	41.2017	2.25257	35.9353	0.351634
										49.2148	26.0769	21.7235	22.5645	21.2606	2.06326	1.26817	0	0.0697767	0.150755	0.465131	0	0	38.9556	43.4476	41.1045	39.5726	19.0895	19.4984	10.8798	11.4922	1.17596	0.881984	0.0915643	0.0737168	41.2219	2.61528	32.7528	0.143494
										52.4219	21.161	22.7697	21.0778	21.0097	1.58401	1.71084	0.20933	0.309559	0.113532	0.0880959	0	0	46.4794	44.6147	37.5397	39.35	16.6798	16.2212	13.1437	12.7332	1.28689	1.2576	0.0311773	0.221721	38.9909	3.05653	33.743	0.53128
										55.6289	21.0712	22.3567	19.3869	20.3561	1.48525	1.25816	0.719346	0.558426	0	0.0378441	0	1.77818e-05	48.4092	48.0622	39.4059	38.3249	12.8943	15.1718	14.1762	14.0937	1.30994	0.916691	0.542421	0.238292	37.5286	2.21269	34.4497	0.796735
										58.8359	24.838	21.4092	20.6035	19.4064	0.705212	1.04568	0.7466	1.13779	0	0.0674375	5.33453e-05	0.0479828	49.298	49.5386	38.0291	40.4102	15.9413	15.5661	14.9611	13.6734	0.153241	1.30804	0.141278	0.800548	36.9753	2.42116	33.0798	1.98633
										62.043	18.3184	22.1634	18.2288	20.4716	0.946585	0.696826	1.94744	1.50955	0.202313	0.124755	0.143895	0.0528568	50.9086	48.2764	43.7956	40.7217	17.8627	16.5266	11.883	12.461	2.46094	0.980435	1.71795	1.05062	38.69	1.80202	32.9326	2.61303
										65.25	23.3339	20.6698	22.5823	21.6084	0.438683	0.950274	1.83462	1.38854	0.171954	0.22843	0.014622	0.052839	44.6227	47.0569	40.3404	41.3816	15.7759	16.7248	10.539	11.983	0.32712	1.70645	1.29263	1.03288	37.3946	2.88515	33.5914	2.47426
										68.457	20.3572	24.4014	24.0142	22.3405	1.46555	0.816472	0.383552	0.887232	0.311023	0.196211	0	0.00487399	45.6394	43.93	40.0089	40.6117	16.5357	16.6437	13.5269	12.9357	2.33128	1.09408	0.0880756	0.463835	41.0451	2.10676	35.2762	1.35594
										71.6641	29.5131	23.7011	20.4251	24.1393	0.54518	0.739742	0.443523	0.575817	0.105655	0.138893	0	0	41.5279	46.8822	41.4859	38.2956	17.6195	16.7568	14.7412	13.7124	0.623831	1.05917	0.0108009	0.0492215	40.458	1.9378	37.8517	0.625038
										74.8711	21.2331	22.2775	27.9787	24.6743	0.208492	0.642372	0.900376	0.643801	0	0.0352184	0	0	53.4793	49.5554	33.3919	38.3442	16.1153	15.0329	12.869	13.4636	0.222392	0.690605	0.0487879	0.109788	37.3104	1.3682	38.1379	0.753589
										78.0781	16.0862	21.6371	25.619	26.2102	1.17344	0.595604	0.587506	0.617399	0	0.0725243	0	0	53.6591	49.2474	40.1546	37.8337	11.364	15.5824	12.7807	12.644	1.22559	0.812694	0.269775	0.15495	37.2195	1.48082	38.8542	0.772349
										81.2852	27.5919	21.9554	25.0329	25.105	0.404877	0.761978	0.364316	0.701929	0.217573	0.0967981	0	0.0769862	40.6036	48.3325	39.9546	38.6606	19.2678	14.6829	12.2822	13.45	0.990099	1.18757	0.146287	0.14081	36.6383	2.04634	38.555	0.919725
										84.4922	22.1879	24.8299	24.6631	26.679	0.707615	1.24093	1.15396	1.31149	0.0728215	0.0967981	0.230959	0.422934	50.7347	44.9336	35.8725	35.9253	13.4169	15.7146	15.287	13.9668	1.347	0.875359	0.00636737	0.0508849	40.5446	2.21309	40.6458	1.78531
										87.6992	24.71	22.1099	30.3408	28.9897	2.6103	1.86179	2.41619	1.34001	0	0.0590426	1.03784	0.591892	43.4624	48.7121	31.9488	34.8953	14.4592	13.3648	14.3313	15.1241	0.288975	0.742576	0	0.00212246	35.4747	2.66341	44.1138	1.93402
										90.9062	19.4318	22.3621	31.965	29.1239	2.26745	1.66653	0.449868	1.14578	0.104306	0.0347688	0.506875	0.595449	51.9391	48.5275	36.8646	36.7794	12.2183	14.4359	15.7541	14.845	0.59175	0.293575	0	0	36.7979	1.99487	43.9689	1.74123
										94.1133	22.9444	21.9195	25.0659	27.2806	0.121831	1.4478	0.571289	0.624796	0	0.400991	0.241631	0.256575	50.1812	49.9005	41.5249	39.3605	16.6301	14.4134	14.4497	15.069	0	0.251591	0	0	36.3329	2.10038	42.3496	0.88137
										97.3203	23.3823	25.685	24.8109	27.8019	1.95412	0.902472	0.85323	0.947093	1.09867	0.414139	0.0212175	0.13229	47.5811	46.8733	39.692	38.1964	14.3917	14.9754	15.0032	16.0371	0.163022	0.510052	0	0	40.6604	1.82666	43.8391	1.07938
										100.527	30.7284	24.867	33.529	29.7496	0.631464	1.54445	1.41676	0.798588	0.143748	0.475636	0.134021	0.082573	42.8575	45.5617	33.3725	36.2093	13.9043	14.5962	18.6586	15.7827	1.36713	0.543457	0	0	39.4633	2.56354	45.5323	0.881161
										103.734	20.4904	24.1226	30.9088	30.2974	2.04775	0.970124	0.125774	0.514178	0.184491	0.153837	0.09248	0.147194	46.2466	43.7672	35.5634	36.1027	15.4926	18.8183	13.6865	15.8758	0.100216	0.660576	0	0.265965	42.941	1.78454	46.1732	0.927338
										106.941	21.1491	23.042	26.4545	27.3051	0.231154	1.34499	0	0.0547276	0.133273	0.105921	0.215082	0.200509	42.1975	45.9586	39.3723	39.7889	27.0581	19.2753	15.2824	13.8683	0.514378	0.221243	0.797895	0.514555	42.3173	1.67215	41.1733	0.769792
										110.148	27.4864	24.0242	24.5519	25.9331	1.75606	1.19935	0.0384092	0.354527	0	0.0661682	0.293966	0.346998	49.4319	45.6106	44.431	40.3486	15.2753	19.6452	12.636	14.5465	0.0491328	0.228503	0.745769	0.564069	43.6693	1.49402	40.4797	1.26559
										113.355	23.437	26.2167	26.793	23.9043	1.61083	1.74585	1.02517	0.48872	0.065232	0.0545609	0.531944	0.392335	45.2025	47.4874	37.2425	43.8717	16.6021	15.6389	15.7212	12.9307	0.121999	0.0788329	0.148544	0.320847	41.8557	1.87925	36.835	1.2019
										116.562	27.7268	29.1169	20.3679	24.8056	1.87067	1.20696	0.402581	0.475917	0.0984507	0.0743076	0.351094	0.294346	47.8278	43.5652	49.9416	42.0265	15.0393	16.0784	10.435	13.4942	0.0653673	0.192981	0.0682274	0.298535	45.1954	1.47425	38.2998	1.0688
										119.77	36.1869	30.4481	27.2559	24.754	0.139387	0.940354	0	0.336004	0.0592401	0.0525636	0	0.117031	37.6652	44.276	38.8953	43.9277	16.5938	16.1293	14.3265	13.7814	0.391577	0.152315	0.678832	0.451996	46.5774	1.14523	38.5355	0.905032
										122.977	27.4306	29.7885	26.6383	25.4806	0.811009	1.10532	0.605432	0.418058	0	0.0592311	0	0.0497308	47.3351	44.2184	42.9461	41.2075	16.7546	15.804	16.5829	15.953	0	0.180482	0.608929	0.443681	45.5925	1.34503	41.4336	0.91147
										126.184	25.7479	28.4017	22.5476	25.3635	2.36555	1.37475	0.648743	0.646508	0.118453	0.0911518	0.149192	0.145833	47.6551	44.4816	41.781	41.5067	14.0636	16.1617	16.9497	15.5838	0.149868	0.753822	0.0432833	0.217404	44.5634	2.21973	40.9473	1.00975
										129.391	32.0267	27.2231	26.9045	25.9909	0.947697	1.51431	0.685349	0.68083	0.155002	0.157873	0.288306	0.235196	38.4546	44.9112	39.7929	41.7225	17.6668	16.002	13.2188	14.1817	2.1116	0.779575	0	0.0144278	43.2251	2.45176	40.1726	0.930454
										132.598	23.8948	25.6239	28.5207	30.4854	1.22969	0.933185	0.708399	0.927289	0.200163	0.118389	0.26809	0.187435	48.6239	44.476	43.5936	39.7076	16.2755	17.28	12.3766	12.5841	0.0772591	0.744047	0	0.094331	42.9039	1.79562	43.0695	1.20906
										135.805	20.9502	23.8577	36.0311	29.6197	0.622163	1.26543	1.38812	0.893701	0	0.103689	0.00591056	0.0913334	46.3495	47.7133	35.7363	43.4635	17.8978	16.6974	12.1568	11.7825	0.0432854	0.248735	0.282993	0.194706	40.5551	1.61785	41.4022	1.17974
										139.012	26.7282	24.3363	24.3074	29.2197	1.94443	1.10983	0.584584	1.03446	0.110904	0.0369681	0	0.0208242	48.1664	47.6213	51.0604	43.8591	15.919	16.1346	10.814	11.5753	0.62566	0.267372	0.301124	0.237634	40.4709	1.41417	40.7951	1.29292
										142.219	25.3306	27.4034	27.3207	26.5168	0.762887	1.29898	1.13069	1.11199	0	0.0589215	0.0565621	0.0286139	48.3481	44.8012	44.7807	47.7208	14.587	16.9203	11.7552	11.4649	0.13317	0.252944	0.128785	0.152741	44.3237	1.61085	37.9817	1.29334
										145.426	30.1514	27.8255	27.9222	27.1948	1.18963	1.26324	1.62069	1.21278	0.0658601	0.0219534	0.0292797	0.0286139	37.889	42.5414	47.3213	45.8908	20.2551	17.2751	11.8256	11.1449	0	0.170766	0.0283137	0.209784	45.1006	1.45596	38.3397	1.45118
										148.633	27.9946	27.2574	26.3416	27.2899	1.8372	1.06916	0.886953	1.0699	0	0.0219534	0	0.00975989	41.3871	42.0638	45.5705	44.5186	16.9832	17.6949	9.85387	12.047	0.379129	0.470892	0.472252	0.189364	44.9523	1.56201	39.3369	1.26902
										151.84	23.6261	27.7427	27.6059	26.3031	0.18066	1.12462	0.702054	0.608816	0	0.660066	0	0	46.9154	43.4271	40.6642	42.7542	15.8465	16.5225	14.4615	12.2983	1.03355	0.470892	0.0675264	0.179926	44.2652	2.25558	38.6015	0.788742
										155.047	31.6074	27.5901	24.9619	25.9589	1.35601	1.60537	0.23744	0.48906	1.9802	0.660066	0	0.00667706	41.9787	43.5653	42.0278	41.0624	16.7377	16.3156	12.5796	16.2123	0	0.525931	0	0.0382862	43.9056	2.79137	42.1711	0.534023
										158.254	27.5368	27.9167	25.3088	25.0451	3.27945	2.51143	0.527686	1.11109	0	0.660066	0.0200312	0.0708493	41.8017	43.4095	40.4953	40.3559	16.3624	16.7685	21.5957	18.0227	0.544248	0.353659	0.0473321	0.126618	44.6852	3.52516	43.0678	1.30856

## Sheet: Suppl. Fig. 1
	Suppl. Fig. 1a						Suppl. Fig. 1c
	Control	NaF	SnF2				Control	Fer+NaF	Fer+SnF2
First exp.	8.56229	8.60206	3.17609			First exp.	8.74036	8.1038	0
	8.86629	8.716	3				8.8451	8.08636	0
Second exp.	8.94448	8.42325	3.77815			Second exp.	8.74036	7.99782	0
	8.716	8.95182	3.47712				9.0607	8.05881	0
Third exp.	8.39794	8.62325	3.92942			Third exp.	8.64345	8.24304	0
	8.92428	8	4.02119				8.74819	8.25527	0
	Suppl. Fig. 1b						Suppl. Fig. 1d
	Control	NaF	SnF2				Control	Fer+NaF	Fer+SnF2
First exp.	3.67	2.93	0.22			First exp.	2.82	2.51	0.52
	3.02	3.5	0.48				2.9	2.75	0.4
Second exp.	3.08	2.85	0.49			Second exp.	3.5	2.28	0
	3.86	2.77	0.59				2.86	3.12	0.32
Third exp.	2.6	3.42	0.47			Third exp.	3.45	2.8	0.34
	3.52	2.62	0.25				3.18	2.76	0.41

## Sheet: Suppl. Fig. 3
	Suppl. Fig. 3b							Suppl. Fig. 3c							Suppl. Fig. 3d
Wavelength (nm)	Citric acid+SnF2 at 0 h	SnF2 at 0 h	Citric acid+SnF2 at 24 h	SnF2 at 24 h			Wavelength (nm)	Ascorbic acid+SnF2 at 0 h	SnF2 at 0 h	Ascorbic acid+SnF2 at 24 h	SnF2 at 24 h			Wavelength (nm)	Poly(acrylic acid)+SnF2 at 0 h	SnF2 at 0 h	Poly(acrylic acid)+SnF2 at 24 h	SnF2 at 24 h
700	0.00159	0.00325	0.00461	0.47417			700	0.00188	0.00092	0.01119	0.46779			700	0.01903	-0.00015	0.02111	0.47366
698	0.00248	0.00789	0.00611	0.47606			698	0.00468	0.00068	0.00973	0.46941			698	0.01802	0.00148	0.01749	0.47412
696	0.00077	0.00484	0.00501	0.48062			696	0.00241	0.00019	0.01018	0.46876			696	0.01342	-0.00128	0.01865	0.47717
694	0.00143	0.00777	0.00496	0.4791			694	0.00204	0.00212	0.0043	0.47229			694	0.01403	0.0024	0.01585	0.47599
692	0.00559	0.00345	0.00666	0.48229			692	0.00538	0.00089	0.00783	0.4744			692	0.01658	0.00297	0.01875	0.47688
690	0.00194	0.0039	0.00452	0.48366			690	0.00298	0.00296	0.00942	0.47911			690	0.01944	0.00087	0.01794	0.48505
688	0.00363	0.00712	0.00985	0.4901			688	0.00549	0.00128	0.01304	0.48226			688	0.02043	0.00196	0.02234	0.4907
686	0.00319	0.00437	0.0035	0.48697			686	0.00436	0.00172	0.00832	0.48038			686	0.01873	-0.00042	0.01687	0.48512
684	0.00445	0.00758	0.00576	0.49139			684	0.00578	-0.00178	0.01011	0.48475			684	0.01708	0.00297	0.01965	0.48783
682	0.00362	0.00522	0.00634	0.49482			682	0.00405	-0.00217	0.00891	0.48751			682	0.01518	-0.00015	0.02009	0.49272
680	0.00292	0.0052	0.0037	0.49668			680	0.00403	0.00205	0.00877	0.48822			680	0.01613	-0.00068	0.02236	0.49565
678	0.00352	0.0055	0.0043	0.49753			678	0.002	-0.00161	0.00788	0.49218			678	0.01612	0.00093	0.01535	0.4953
676	0.00402	0.00381	0.00113	0.50018			676	0.00313	0.0001	0.00876	0.49487			676	0.01591	-0.00059	0.0198	0.5
674	0.00356	0.00672	0.00327	0.50219			674	0.00428	0.00343	0.0099	0.49676			674	0.01634	0.00305	0.01637	0.50199
672	0.0045	0.00502	0.00502	0.50425			672	0.00562	0.00387	0.00847	0.49699			672	0.01897	0.00135	0.0162	0.50253
670	0.00496	0.00862	0.00642	0.5084			670	0.00631	0.00463	0.00967	0.50126			670	0.01829	0.00261	0.01614	0.50872
668	0.00215	0.00819	0.0052	0.50645			668	0.00314	0.00094	0.01	0.50143			668	0.01612	0.00204	0.01599	0.50671
666	0.00771	0.00858	0.00623	0.512			666	0.0076	0.00481	0.01058	0.50758			666	0.02235	0.00466	0.01924	0.51192
664	0.0053	0.00587	0.00761	0.51717			664	0.00553	0.00251	0.0129	0.51015			664	0.01733	0.00335	0.02058	0.51895
662	0.00308	0.00461	0.00697	0.51858			662	0.00347	0.00116	0.01301	0.51213			662	0.01474	-0.00081	0.0201	0.51541
660	0.00369	0.00515	0.00531	0.51812			660	0.00322	0.00121	0.01044	0.51292			660	0.01642	0.00062	0.01635	0.52013
658	0.00254	0.00202	0.00528	0.52314			658	0.00115	-0.00076	0.01206	0.51748			658	0.01513	0.00081	0.01926	0.5239
656	0.00325	0.00289	0.00818	0.52753			656	0.00264	0.00093	0.01108	0.52072			656	0.01686	-0.00067	0.01726	0.52663
654	0.00344	0.00393	0.00418	0.52774			654	0.00397	0.00238	0.01136	0.51924			654	0.01728	-0.00062	0.01825	0.5269
652	0.00171	0.00666	0.00765	0.53177			652	0.00512	0.00206	0.00727	0.52405			652	0.01735	0.00193	0.01857	0.52934
650	0.00257	0.00659	0.00456	0.53262			650	0.00187	-0.00119	0.00946	0.52556			650	0.01647	0.00098	0.01724	0.53366
648	0.00109	0.00438	0.00613	0.53532			648	0.00297	-0.00221	0.01024	0.53048			648	0.01906	-0.00051	0.01975	0.5375
646	0.00085	0.00398	0.00411	0.53832			646	-0.00077	-0.0034	0.00907	0.52904			646	0.01443	-0.00223	0.01982	0.53612
644	0.0016	0.00389	0.0027	0.53981			644	0.00163	-0.00021	0.00771	0.53258			644	0.01765	0.00032	0.0149	0.54153
642	0.00385	0.00797	0.00447	0.54192			642	0.00218	0.0032	0.00878	0.53639			642	0.01723	-0.00015	0.01757	0.54171
640	0.00409	0.00447	0.00715	0.5477			640	0.00098	0.00043	0.01285	0.54108			640	0.01676	0.00264	0.01833	0.54892
638	0.00189	0.00607	0.00444	0.55004			638	0.00701	0.00112	0.01172	0.54286			638	0.01877	0.00087	0.01864	0.54964
636	0.00196	0.00378	0.00386	0.5529			636	0.00317	-0.00021	0.01091	0.54513			636	0.01399	0.00147	0.01637	0.55152
634	0.00401	0.00342	0.00369	0.55307			634	0.0036	0.00049	0.00961	0.54494			634	0.01688	-2e-05	0.01782	0.55233
632	0.00105	0.00567	0.00592	0.55703			632	-0.00034	-0.0009	0.01125	0.5499			632	0.01629	-0.00211	0.0193	0.55696
630	0.00328	0.00274	0.00246	0.55768			630	0.00181	0.00067	0.00833	0.55275			630	0.01736	0.00176	0.01604	0.55854
628	0.00152	0.007	0.00504	0.56108			628	0.00202	0.0019	0.01066	0.5568			628	0.01708	0.00248	0.01777	0.5632
626	0.00363	0.00319	0.0056	0.56618			626	0.00124	-0.00071	0.01087	0.55897			626	0.01634	0.00058	0.01878	0.56734
624	0.00302	0.00633	0.00499	0.56708			624	0.00222	0.00206	0.01057	0.56202			624	0.01761	0.00132	0.01645	0.56763
622	0.00398	0.00324	0.00606	0.56961			622	0.00645	0.00303	0.01333	0.5643			622	0.01815	0.00128	0.01781	0.57284
620	0.00276	0.00481	0.00659	0.57397			620	0.00239	0.00109	0.01214	0.56933			620	0.01591	0.00073	0.01796	0.57482
618	0.0023	0.00485	0.00579	0.57775			618	0.00094	-0.00245	0.01199	0.57023			618	0.01297	-0.00253	0.01856	0.5783
616	0.00186	0.00736	0.00737	0.58174			616	0.00349	0.00128	0.01197	0.57569			616	0.01558	0.00185	0.01946	0.58144
614	0.00237	0.00659	0.00753	0.5836			614	0.00531	0.00115	0.01483	0.57628			614	0.01554	0.00159	0.01899	0.58625
612	0.00218	0.00528	0.00167	0.58342			612	0.00462	0.00173	0.00957	0.57795			612	0.01757	7e-05	0.01702	0.58463
610	0.00326	0.00473	0.00435	0.58717			610	0.00399	0.00227	0.0115	0.58216			610	0.01712	0.00121	0.01844	0.58783
608	0.0041	0.00451	0.00554	0.58985			608	0.00413	0.00089	0.01145	0.58604			608	0.01564	-0.00072	0.01671	0.59219
606	0.0031	0.00474	0.00492	0.59471			606	0.0026	0.00206	0.01195	0.58753			606	0.01622	0.00095	0.01781	0.59479
604	0.00314	0.00438	0.00372	0.59669			604	0.00459	0.00011	0.01156	0.59113			604	0.0161	0.00071	0.01761	0.59756
602	0.00159	0.00307	0.0034	0.59876			602	0.00243	0.00059	0.01235	0.59464			602	0.01245	0.00057	0.01602	0.60167
600	0.00215	0.00255	0.00022	0.59909			600	0.00344	-0.00074	0.00819	0.59517			600	0.01574	0.00155	0.01445	0.60192
598	0.00408	0.00552	0.00401	0.60734			598	0.00358	0.00113	0.01171	0.6027			598	0.01671	0.00253	0.01839	0.60869
596	0.0043	0.00643	0.00519	0.60934			596	0.00571	0.00078	0.01144	0.60387			596	0.01693	0.00015	0.01637	0.60987
594	0.00456	0.00509	0.00295	0.61057			594	0.00402	0.00265	0.01379	0.60579			594	0.01598	0.00175	0.01591	0.61205
592	0.00398	0.00551	0.00518	0.61536			592	0.0035	0.002	0.01395	0.61262			592	0.01785	0.00173	0.0174	0.61812
590	0.00186	0.00426	0.00374	0.61682			590	0.00363	0.00264	0.01258	0.6121			590	0.01398	0.00088	0.01685	0.62076
588	0.00176	0.00376	0.00487	0.61946			588	0.00266	-0.00036	0.01084	0.61437			588	0.01373	-0.00083	0.0144	0.62249
586	0.00418	0.00402	0.00425	0.62257			586	0.00348	0.00094	0.01077	0.62033			586	0.0163	0.0022	0.01597	0.62492
584	0.00499	0.00497	0.0034	0.62679			584	0.00577	0.00166	0.01006	0.62144			584	0.01644	0.0034	0.01278	0.62999
582	0.00092	0.00209	0.00481	0.6299			582	-2e-05	-0.00356	0.0135	0.62778			582	0.01236	-0.00111	0.01711	0.6358
580	0.00353	0.00627	0.00368	0.63427			580	0.0037	0.0018	0.01186	0.63101			580	0.01638	0.0008	0.01545	0.6375
578	0.00403	0.00625	0.00399	0.63826			578	0.00383	0.00022	0.01088	0.63435			578	0.01556	0.00073	0.01713	0.64039
576	0.00183	0.00548	0.00365	0.64045			576	0.00275	0.00028	0.01255	0.63738			576	0.01598	0.00164	0.01669	0.64393
574	0.00322	0.00545	0.0058	0.64687			574	0.0043	0.00105	0.01483	0.64073			574	0.0148	0.00165	0.01755	0.64934
572	0.00221	0.00442	0.00455	0.64832			572	0.00274	-0.00039	0.01157	0.64432			572	0.01504	0.00049	0.01707	0.65148
570	0.00382	0.00632	0.00471	0.6519			570	0.00424	0.0015	0.01247	0.64747			570	0.01702	0.00212	0.01635	0.6544
568	0.00389	0.00595	0.00263	0.65358			568	0.00457	0.00148	0.00996	0.65026			568	0.01548	0.00018	0.0158	0.65706
566	0.00217	0.00512	0.00405	0.66039			566	0.00318	0.00163	0.01368	0.6546			566	0.01592	0.00088	0.01629	0.66314
564	0.0025	0.00373	0.00465	0.66176			564	0.00299	0.00223	0.012	0.65865			564	0.01483	0.00055	0.0169	0.66514
562	0.00382	0.00543	0.00459	0.66592			562	0.00357	0.00358	0.01138	0.66198			562	0.01596	0.00209	0.01623	0.67037
560	0.00201	0.0043	0.00413	0.6675			560	0.00162	-0.00011	0.01309	0.66292			560	0.01376	0	0.01559	0.67104
558	0.00139	0.00501	0.00401	0.67331			558	0.00402	0.00224	0.01334	0.66891			558	0.01555	0.00156	0.01592	0.67733
556	0.0028	0.00452	0.00281	0.67479			556	0.00356	0.00186	0.01277	0.67201			556	0.01515	0.00101	0.01638	0.68004
554	0.00238	0.00482	0.00424	0.68021			554	0.00386	0.00088	0.01354	0.67692			554	0.01509	0.0004	0.01648	0.68342
552	0.00332	0.00448	0.00281	0.68346			552	0.00368	0.00095	0.01267	0.67796			552	0.0149	0.00142	0.01477	0.68757
550	0.00242	0.00448	0.00314	0.68758			550	0.00404	0.00105	0.01448	0.68309			550	0.01551	0.00171	0.01625	0.69192
548	0.00192	0.00675	0.00349	0.69211			548	0.00336	0.0003	0.01411	0.68613			548	0.01629	0.00085	0.01526	0.69541
546	0.00278	0.00505	0.00329	0.69498			546	0.00427	0.00064	0.01288	0.69091			546	0.01416	1e-05	0.01521	0.6996
544	0.00256	0.00475	0.00338	0.69873			544	0.00294	0.00054	0.01355	0.69538			544	0.01513	0.00143	0.01558	0.70337
542	0.00309	0.00486	0.00396	0.70305			542	0.00329	0.00123	0.01452	0.69926			542	0.01516	0.00108	0.0163	0.70748
540	0.00346	0.00524	0.00338	0.70677			540	0.00446	0.00064	0.01419	0.70232			540	0.01508	0.00181	0.01543	0.7111
538	0.00344	0.00535	0.00398	0.71037			538	0.00378	0.00151	0.0136	0.70622			538	0.01526	0.0007	0.01612	0.71584
536	0.00319	0.00466	0.00453	0.71628			536	0.00205	0.00075	0.01552	0.71209			536	0.01482	0.00077	0.01757	0.71998
534	0.00332	0.00507	0.00435	0.71897			534	0.00322	0.00124	0.01491	0.71524			534	0.01556	0.00142	0.0161	0.72397
532	0.00215	0.00458	0.00323	0.72253			532	0.0036	-7e-05	0.01385	0.7191			532	0.01478	0.00141	0.01574	0.72671
530	0.00298	0.00508	0.00404	0.72685			530	0.00361	0.00106	0.01522	0.72318			530	0.01525	0.00125	0.01628	0.73199
528	0.0032	0.00516	0.00384	0.73039			528	0.00353	0.00104	0.01532	0.7268			528	0.01549	0.00126	0.01609	0.7353
526	0.00326	0.00502	0.00405	0.73447			526	0.00349	0.00146	0.01531	0.7313			526	0.01523	0.0012	0.01609	0.73981
524	0.00271	0.00489	0.00354	0.73998			524	0.00273	0.00011	0.01609	0.73576			524	0.01464	0.00044	0.01652	0.7464
522	0.00301	0.00423	0.00247	0.7419			522	0.00338	0.00021	0.01401	0.73808			522	0.01429	0.00114	0.01515	0.7469
520	0.00331	0.00599	0.00513	0.74796			520	0.00351	0.00203	0.01608	0.74449			520	0.01519	0.00103	0.01608	0.75339
518	0.00338	0.00589	0.00287	0.75175			518	0.00376	0.00088	0.01672	0.74749			518	0.01559	0.00095	0.01555	0.75527
516	0.00373	0.00589	0.00465	0.75652			516	0.00416	0.0005	0.01597	0.75197			516	0.01566	0.00111	0.01601	0.76129
514	0.00157	0.00482	0.00348	0.75955			514	0.00294	0.0004	0.0159	0.75602			514	0.01359	0.00114	0.01486	0.76478
512	0.00291	0.00391	0.00297	0.76402			512	0.00334	0.00129	0.01674	0.76155			512	0.01567	0.00057	0.01625	0.7698
510	0.00325	0.00549	0.00379	0.76944			510	0.00377	0.00079	0.01665	0.76621			510	0.01472	0.00076	0.01644	0.77586
508	0.00209	0.00555	0.00393	0.7742			508	0.00395	-8e-05	0.01627	0.77021			508	0.01453	0.00114	0.01684	0.77877
506	0.00408	0.00662	0.00345	0.77819			506	0.00331	0.00195	0.01611	0.77354			506	0.01534	0.00178	0.01536	0.78407
504	0.00361	0.00564	0.00268	0.78081			504	0.0028	0.0004	0.01644	0.77706			504	0.01532	0.0014	0.01618	0.78653
502	0.00321	0.0055	0.00295	0.78663			502	0.00361	0.00147	0.01727	0.78261			502	0.0165	0.00217	0.01554	0.79178
500	0.00254	0.0037	0.00412	0.79137			500	0.00303	0.00097	0.0182	0.78762			500	0.0139	0.00118	0.01567	0.79718
498	0.0037	0.00592	0.00378	0.79541			498	0.0033	0.00119	0.01724	0.79313			498	0.01432	0.00129	0.01604	0.80252
496	0.00319	0.00505	0.00202	0.79904			496	0.00382	0.00093	0.01676	0.79623			496	0.01564	0.00045	0.01531	0.80656
494	0.00326	0.00517	0.00337	0.80525			494	0.00332	0.00124	0.01845	0.8016			494	0.015	0.00121	0.016	0.81175
492	0.00282	0.00477	0.00341	0.80946			492	0.00325	0.00082	0.01846	0.80612			492	0.01482	0.00115	0.01607	0.81636
490	0.003	0.0052	0.00369	0.81495			490	0.00359	0.0013	0.01875	0.8117			490	0.0153	0.00126	0.01641	0.82188
488	0.00309	0.00467	0.00328	0.81885			488	0.00303	0.0011	0.01866	0.81581			488	0.01493	0.00108	0.01578	0.82595
486	0.00304	0.00511	0.00369	0.82399			486	0.00361	0.00137	0.01932	0.82091			486	0.01503	0.00116	0.01628	0.83122
484	0.00284	0.00488	0.00358	0.82863			484	0.00333	0.0012	0.01944	0.82527			484	0.01495	0.00092	0.01611	0.83583
482	0.00316	0.00526	0.00369	0.83319			482	0.00343	0.00137	0.02001	0.82992			482	0.01563	0.00135	0.01634	0.8405
480	0.00323	0.00519	0.00406	0.83867			480	0.00359	0.00148	0.02025	0.83529			480	0.01545	0.00129	0.01673	0.84629
478	0.00321	0.00506	0.00387	0.84345			478	0.00323	0.00116	0.02023	0.83985			478	0.01497	0.00129	0.01631	0.85057
476	0.00274	0.00512	0.00399	0.8482			476	0.00352	0.00136	0.02058	0.84559			476	0.01501	0.00094	0.0164	0.85594
474	0.00255	0.00482	0.00373	0.85323			474	0.00313	0.00109	0.0211	0.84992			474	0.01485	0.00078	0.01641	0.86102
472	0.00339	0.00556	0.00366	0.85839			472	0.00369	0.00153	0.02117	0.85527			472	0.01534	0.00157	0.01648	0.86613
470	0.00301	0.0051	0.00366	0.8636			470	0.00355	0.00149	0.02145	0.86049			470	0.01487	0.00148	0.01651	0.87158
468	0.00353	0.00562	0.00408	0.86899			468	0.00392	0.00183	0.02193	0.86617			468	0.01555	0.00204	0.0163	0.87744
466	0.00307	0.00513	0.00412	0.87443			466	0.00313	0.00136	0.02248	0.8715			466	0.01508	0.00127	0.01658	0.8829
464	0.00272	0.00491	0.00383	0.87944			464	0.00322	0.00098	0.02222	0.87623			464	0.01446	0.00107	0.01647	0.88773
462	0.00289	0.00506	0.00388	0.88471			462	0.00347	0.00143	0.0227	0.88164			462	0.01502	0.00113	0.0165	0.89311
460	0.00288	0.00464	0.00338	0.88933			460	0.00327	0.00108	0.02243	0.88622			460	0.01495	0.001	0.01612	0.89782
458	0.00304	0.0047	0.00318	0.89418			458	0.0032	0.00118	0.02223	0.89108			458	0.01482	0.00095	0.01566	0.90314
456	0.00293	0.00481	0.00307	0.90011			456	0.00326	0.00092	0.02256	0.89729			456	0.01479	0.00107	0.01579	0.90911
454	0.0029	0.00478	0.00285	0.90539			454	0.00322	0.00091	0.02281	0.90255			454	0.01487	0.00099	0.01561	0.91434
452	0.00272	0.00435	0.00284	0.91102			452	0.00301	0.00074	0.02306	0.90789			452	0.01451	0.00044	0.01559	0.92001
450	0.00306	0.00473	0.00321	0.91739			450	0.0033	0.00124	0.02391	0.91425			450	0.01487	0.00086	0.01611	0.92626
448	0.00267	0.00453	0.00304	0.92243			448	0.0029	0.00109	0.02419	0.91931			448	0.01466	0.00086	0.01593	0.93188
446	0.00265	0.0046	0.00317	0.92847			446	0.0031	0.00101	0.02427	0.92489			446	0.01461	0.0006	0.01597	0.93744
444	0.00319	0.0048	0.00334	0.93442			444	0.00354	0.00113	0.02486	0.93116			444	0.01492	0.00105	0.01606	0.94376
442	0.00292	0.00507	0.00317	0.94025			442	0.00336	0.0011	0.025	0.93691			442	0.01499	0.00098	0.01613	0.9497
440	0.00297	0.00468	0.00354	0.94627			440	0.00326	0.00111	0.02585	0.9428			440	0.01486	0.00102	0.01642	0.95575
438	0.0027	0.00489	0.00375	0.95183			438	0.00329	0.00133	0.0263	0.94891			438	0.01473	0.00102	0.01629	0.96201
436	0.00292	0.00498	0.00334	0.9573			436	0.00328	0.00119	0.02638	0.95434			436	0.01493	0.00097	0.01612	0.96767
434	0.00285	0.00482	0.00356	0.96368			434	0.00312	0.00112	0.02696	0.9604			434	0.01468	0.00103	0.0163	0.97394
432	0.00292	0.00477	0.00389	0.97021			432	0.00303	0.00106	0.02761	0.96724			432	0.01465	0.00088	0.01656	0.98036
430	0.00326	0.00517	0.00364	0.97682			430	0.00339	0.00156	0.02802	0.97339			430	0.01513	0.00132	0.01651	0.98721
428	0.00306	0.00519	0.00374	0.98372			428	0.00337	0.00142	0.029	0.98073			428	0.0151	0.00145	0.01673	0.99418
426	0.00316	0.00498	0.00362	0.98982			426	0.00311	0.0014	0.02904	0.9865			426	0.01494	0.00143	0.01652	1.00056
424	0.00281	0.0051	0.00353	0.99602			424	0.00314	0.00106	0.02958	0.99303			424	0.01495	0.00085	0.01635	1.00682
422	0.00299	0.00485	0.00361	1.00298			422	0.00305	0.0014	0.03013	0.99966			422	0.01477	0.00121	0.01674	1.01394
420	0.00303	0.00487	0.004	1.00941			420	0.00308	0.00129	0.03095	1.00645			420	0.01488	0.00105	0.01679	1.02035
418	0.00295	0.00473	0.00369	1.0157			418	0.00305	0.00128	0.03141	1.01272			418	0.01485	0.00101	0.01653	1.027
416	0.00316	0.00484	0.00335	1.02239			416	0.00318	0.00146	0.03185	1.01951			416	0.01498	0.00115	0.01667	1.0338
414	0.00288	0.00458	0.00348	1.02859			414	0.00293	0.00119	0.03231	1.02563			414	0.01467	0.00107	0.01667	1.04022
412	0.00266	0.00456	0.00328	1.03537			412	0.00284	0.0009	0.03314	1.03235			412	0.01456	0.00081	0.0164	1.04702
410	0.00302	0.00477	0.00336	1.04269			410	0.00325	0.00156	0.03367	1.03947			410	0.01493	0.00123	0.01658	1.05403
408	0.00325	0.00529	0.00343	1.0497			408	0.00347	0.00151	0.03474	1.04622			408	0.01511	0.00119	0.01682	1.06148
406	0.00249	0.00448	0.00352	1.05682			406	0.00261	0.00125	0.0356	1.05342			406	0.01426	0.00052	0.01708	1.06864
404	0.0032	0.005	0.00354	1.06371			404	0.00311	0.00148	0.03639	1.0608			404	0.01494	0.00122	0.01695	1.07609
402	0.00319	0.00499	0.00329	1.0705			402	0.00322	0.00143	0.03717	1.06736			402	0.01501	0.00132	0.01687	1.08236
400	0.00301	0.00491	0.00359	1.07779			400	0.00321	0.00126	0.03819	1.07511			400	0.01477	0.00097	0.01684	1.0903
398	0.00341	0.00513	0.0036	1.08507			398	0.00359	0.00145	0.03869	1.082			398	0.01507	0.00136	0.01686	1.09801
396	0.00291	0.00472	0.00401	1.09338			396	0.00285	0.00146	0.04075	1.08994			396	0.01467	0.0014	0.01758	1.10565
394	0.00308	0.00479	0.00391	1.10067			394	0.00329	0.00118	0.04142	1.09694			394	0.01499	0.00105	0.01759	1.11316
392	0.00256	0.00444	0.00339	1.10766			392	0.00279	0.00116	0.04219	1.10381			392	0.01472	0.00096	0.01706	1.12008
390	0.00285	0.0046	0.00375	1.11537			390	0.00325	0.00112	0.04396	1.11197			390	0.01495	0.0011	0.01737	1.12761
388	0.00281	0.00474	0.0037	1.12349			388	0.00325	0.00148	0.0451	1.11954			388	0.01522	0.00161	0.01754	1.1363
386	0.00334	0.00502	0.00389	1.131			386	0.00333	0.00133	0.0466	1.12756			386	0.01491	0.00125	0.01778	1.14414
384	0.00331	0.00494	0.00353	1.13864			384	0.00345	0.00155	0.04785	1.13516			384	0.01508	0.00106	0.01782	1.15196
382	0.00246	0.00428	0.004	1.14631			382	0.00296	0.00126	0.04986	1.1434			382	0.0147	0.00091	0.01792	1.16077
380	0.00336	0.00451	0.00409	1.15589			380	0.00299	0.00136	0.05254	1.1522			380	0.01473	0.00107	0.01868	1.16958
378	0.00277	0.00406	0.00383	1.16326			378	0.00286	0.00093	0.05374	1.15982			378	0.01459	0.00081	0.01828	1.17688
376	0.00248	0.00426	0.00411	1.17152			376	0.00306	0.00099	0.05583	1.16836			376	0.01459	0.00076	0.01835	1.18591
374	0.00288	0.00439	0.00416	1.18026			374	0.00317	0.00129	0.05836	1.17694			374	0.01476	0.00085	0.01862	1.19452
372	0.00289	0.00462	0.00402	1.18959			372	0.00333	0.0015	0.06065	1.18601			372	0.01452	0.00102	0.01812	1.20347
370	0.00335	0.00454	0.00424	1.19919			370	0.00368	0.00173	0.064	1.19568			370	0.01543	0.00144	0.01897	1.21367
368	0.00331	0.00463	0.00422	1.20735			368	0.00382	0.00175	0.06642	1.20445			368	0.01508	0.00114	0.01903	1.22188
366	0.00259	0.00431	0.0035	1.21685			366	0.00303	0.00111	0.06984	1.21335			366	0.01459	0.00087	0.01919	1.2313
364	0.0032	0.00479	0.00399	1.2268			364	0.00363	0.00152	0.07311	1.22304			364	0.01501	0.00139	0.01932	1.2416
362	0.00332	0.00438	0.00441	1.2357			362	0.00329	0.00138	0.07721	1.232			362	0.01486	0.00096	0.02009	1.25011
360	0.003	0.0046	0.0042	1.24546			360	0.00364	0.0012	0.0816	1.24216			360	0.01498	0.00101	0.01964	1.26079
358	0.00328	0.00461	0.00394	1.25495			358	0.00409	0.00179	0.0864	1.25174			358	0.01536	0.00119	0.02001	1.27051
356	0.00325	0.00462	0.00389	1.2655			356	0.00405	0.00149	0.09126	1.26092			356	0.01519	0.00104	0.02033	1.28037
354	0.00359	0.00424	0.00439	1.2759			354	0.00439	0.00144	0.09724	1.27165			354	0.01527	0.00119	0.021	1.29168
352	0.00364	0.00446	0.00423	1.28694			352	0.00452	0.00155	0.10337	1.28264			352	0.01557	0.00148	0.0212	1.30293
350	0.0028	0.00391	0.00455	1.29755			350	0.00402	0.00046	0.11026	1.29299			350	0.01472	0.0003	0.02182	1.31314
348	0.00311	0.00451	0.00409	1.30846			348	0.00473	0.00192	0.11748	1.30516			348	0.0151	0.00144	0.0219	1.3251
346	0.00378	0.0047	0.00479	1.3203			346	0.00507	0.00154	0.12579	1.31646			346	0.01525	0.00139	0.02286	1.33642
344	0.0034	0.00449	0.00446	1.33168			344	0.00495	0.00127	0.13401	1.32762			344	0.0156	0.00103	0.02341	1.34786
342	0.00332	0.00448	0.00449	1.34462			342	0.00561	0.00129	0.14416	1.34063			342	0.01538	0.00155	0.02443	1.36171
340	0.0037	0.00465	0.00459	1.35814			340	0.0063	0.00153	0.15565	1.35267			340	0.0156	0.0012	0.0255	1.3752
338	0.00313	0.00425	0.00485	1.37063			338	0.00648	0.00126	0.16721	1.36695			338	0.01515	0.00092	0.0262	1.38824
336	0.00296	0.00445	0.00486	1.38572			336	0.00742	0.00131	0.18092	1.38108			336	0.01569	0.00118	0.02754	1.40289
334	0.00329	0.00443	0.0048	1.40104			334	0.0084	0.00107	0.19592	1.39629			334	0.01569	0.00106	0.02918	1.41853
332	0.00357	0.00441	0.00535	1.41509			332	0.0103	0.0018	0.21175	1.41165			332	0.01634	0.00139	0.0311	1.43383
330	0.00326	0.00402	0.00497	1.43105			330	0.01201	0.00117	0.22961	1.42618			330	0.01602	0.00078	0.03256	1.44923
328	0.00346	0.00434	0.0049	1.44838			328	0.01576	0.00124	0.25144	1.4433			328	0.01695	0.00124	0.03468	1.46683
326	0.00341	0.00422	0.00497	1.46542			326	0.01966	0.00114	0.27387	1.45988			326	0.01711	0.00087	0.0377	1.48385
324	0.0035	0.00425	0.0054	1.48224			324	0.02597	0.00159	0.30041	1.47718			324	0.01757	0.00126	0.04131	1.50141
322	0.00366	0.00397	0.00541	1.50022			322	0.03455	0.00165	0.33235	1.49528			322	0.01838	0.00109	0.04557	1.5205
320	0.00379	0.00433	0.00547	1.51872			320	0.04821	0.00135	0.36985	1.51411			320	0.01886	0.00112	0.04982	1.53923
318	0.00394	0.00424	0.00568	1.5373			318	0.06628	0.00147	0.41461	1.53195			318	0.0201	0.00127	0.05591	1.55931
316	0.00459	0.00454	0.00667	1.55911			316	0.09566	0.00211	0.4739	1.55345			316	0.02251	0.00158	0.06346	1.58076
314	0.00443	0.00426	0.00662	1.57672			314	0.13121	0.0018	0.53777	1.57035			314	0.0246	0.00156	0.07097	1.5988
312	0.00529	0.00463	0.00725	1.59938			312	0.19407	0.00216	0.63604	1.59404			312	0.02747	0.00165	0.08237	1.62176
310	0.00592	0.00447	0.00753	1.6201			310	0.28006	0.00222	0.75952	1.61398			310	0.0312	0.00176	0.09421	1.64368
308	0.0067	0.00475	0.00839	1.64116			308	0.4059	0.00234	0.92342	1.63441			308	0.036	0.00204	0.10913	1.66428
306	0.00851	0.00577	0.00885	1.66326			306	0.60064	0.0033	1.16203	1.65641			306	0.04322	0.00265	0.12787	1.68616
304	0.01072	0.00656	0.0104	1.68603			304	0.89867	0.0045	1.50507	1.67897			304	0.05271	0.00408	0.1518	1.71034
302	0.01354	0.00826	0.01264	1.70845			302	1.35763	0.00558	1.99416	1.70314			302	0.06571	0.00552	0.18203	1.73416
300	0.01734	0.00982	0.01546	1.73182			300	1.96339	0.00748	2.60737	1.72572			300	0.08208	0.00759	0.21786	1.7575
298	0.02267	0.01307	0.0187	1.75591			298	2.72648	0.01064	3.2383	1.74822			298	0.10353	0.01045	0.26094	1.78283
296	0.02872	0.0167	0.02296	1.7772			296	3.22389	0.01485	3.47726	1.77034			296	0.12893	0.01476	0.31096	1.80406
294	0.03722	0.02279	0.02837	1.80034			294	3.34676	0.02092	3.49563	1.79301			294	0.16316	0.02073	0.37398	1.82833
292	0.04792	0.0313	0.03581	1.82768			292	3.27456	0.02976	3.51022	1.819			292	0.207	0.02971	0.45334	1.85511
290	0.06015	0.04231	0.04378	1.85095			290	3.39032	0.04099	3.53194	1.84234			290	0.25732	0.04092	0.5368	1.87774
288	0.07777	0.05965	0.05637	1.88094			288	3.42296	0.05825	3.58248	1.87186			288	0.32815	0.05827	0.65382	1.90933
286	0.09593	0.07876	0.069	1.90767			286	3.46263	0.07767	3.58809	1.89854			286	0.40198	0.07791	0.76902	1.93539
284	0.12155	0.10731	0.08767	1.94375			284	3.46553	0.1063	3.63305	1.93496			284	0.50173	0.10671	0.92978	1.97403
282	0.15256	0.1429	0.10936	1.98145			282	3.51459	0.14209	3.60672	1.97208			282	0.6167	0.14257	1.10211	2.0095
280	0.18899	0.18486	0.13563	2.02353			280	3.44761	0.1845	3.5316	2.01356			280	0.74321	0.18498	1.29818	2.05008
278	0.23706	0.24074	0.1695	2.0751			278	3.50744	0.24032	3.568	2.06886			278	0.89906	0.24096	1.53687	2.10406
276	0.29208	0.30432	0.2064	2.12956			276	3.51086	0.30419	3.58571	2.11857			276	1.06637	0.30472	1.78069	2.15832
274	0.35838	0.37941	0.25187	2.19163			274	3.48357	0.37945	3.74615	2.18579			274	1.25638	0.3803	2.06597	2.22065
272	0.43444	0.46266	0.29949	2.25892			272	3.66991	0.46323	3.70313	2.25238			272	1.46664	0.46438	2.37351	2.28808
270	0.51846	0.54894	0.35557	2.33721			270	3.57094	0.54949	3.68416	2.32605			270	1.67997	0.55075	2.65035	2.36717
268	0.61883	0.63968	0.41458	2.40592			268	3.55375	0.64105	3.63441	2.39215			268	1.91198	0.64269	2.91369	2.43431
266	0.72999	0.7248	0.4792	2.47334			266	3.50204	0.72636	3.6358	2.45664			266	2.13843	0.72844	3.09962	2.50052
264	0.88251	0.81611	0.55857	2.55108			264	3.61737	0.81729	3.58503	2.536			264	2.389	0.82039	3.19637	2.5715
262	1.06452	0.89817	0.64849	2.61689			262	3.56019	0.90091	3.65744	2.60417			262	2.62884	0.90365	3.36056	2.6355
260	1.28848	0.9829	0.74535	2.69092			260	3.72298	0.98568	3.84529	2.66619			260	2.88958	0.98965	3.54923	2.71744
258	1.58227	1.09033	0.88717	2.77082			258	3.64583	1.09419	3.65994	2.75604			258	3.07095	1.09804	3.37669	2.78311
256	1.95077	1.24559	1.06562	2.88818			256	3.53496	1.25057	3.63211	2.86351			256	3.14673	1.25461	3.33004	2.90488
254	2.4199	1.52257	1.34147	3.11095			254	3.52156	1.52954	3.65364	3.11911			254	3.23787	1.53117	3.36101	3.13846
252	2.85778	1.92376	1.64803	3.38677			252	3.63293	1.93092	3.72695	3.39203			252	3.33835	1.93454	3.44529	3.42319
250	3.09228	2.49143	2.05808	3.84248			250	3.64075	2.49667	3.83255	3.85155			250	3.32238	2.50181	3.4787	3.7291

## Sheet: Suppl. Fig. 4
	Suppl. Fig. 4b							Suppl. Fig. 4c							Suppl. Fig. 4d
Wavelength (nm)	Mannitol+SnF2 at 0 h	SnF2 at 0 h	Mannitol+SnF2 at 24 h	SnF2 at 24 h			Wavelength (nm)	Mannitol+SnF2 at 0 h	SnF2 at 0 h	Mannitol+SnF2 at 24 h	SnF2 at 24 h			Wavelength (nm)	Mannitol+SnF2 at 0 h	SnF2 at 0 h	Mannitol+SnF2 at 24 h	SnF2 at 24 h
700	0.00225	0.00257	0.47947	0.47699			700	0.00126	0.00257	0.48487	0.47699			700	0.00319	0.00257	0.48609	0.47699
698	0.0017	0.0034	0.48116	0.47808			698	0.00217	0.0034	0.48604	0.47808			698	0.00648	0.0034	0.48655	0.47808
696	0.00181	-3e-05	0.48404	0.48225			696	0.00231	-3e-05	0.48826	0.48225			696	0.00198	-3e-05	0.49308	0.48225
694	0.00414	0.00386	0.48641	0.47952			694	0.00387	0.00386	0.48903	0.47952			694	0.00501	0.00386	0.49339	0.47952
692	-0.00202	0.00086	0.48996	0.48672			692	0.00343	0.00086	0.4929	0.48672			692	0.00441	0.00086	0.4954	0.48672
690	0.00405	0.00229	0.48959	0.48503			690	0.0014	0.00229	0.4965	0.48503			690	0.00536	0.00229	0.50092	0.48503
688	0.00125	0.00447	0.49655	0.4925			688	0.00292	0.00447	0.49994	0.4925			688	0.00709	0.00447	0.50422	0.4925
686	0.00147	0.0019	0.49478	0.49185			686	0.00091	0.0019	0.5014	0.49185			686	0.00484	0.0019	0.50331	0.49185
684	0.0058	0.00453	0.50006	0.49633			684	0.00352	0.00453	0.50274	0.49633			684	0.00417	0.00453	0.50781	0.49633
682	0.00115	0.00349	0.50439	0.49756			682	0.00432	0.00349	0.50787	0.49756			682	0.00372	0.00349	0.51086	0.49756
680	0.00195	0.00387	0.50477	0.50274			680	0.00362	0.00387	0.50886	0.50274			680	0.00376	0.00387	0.51282	0.50274
678	-0.00131	0.00284	0.50376	0.49943			678	-0.00039	0.00284	0.51024	0.49943			678	0.00168	0.00284	0.51394	0.49943
676	0.00291	0.00624	0.50864	0.5046			676	0.00142	0.00624	0.51542	0.5046			676	0.00409	0.00624	0.51662	0.5046
674	0.00429	0.00695	0.51171	0.50871			674	0.00456	0.00695	0.51447	0.50871			674	0.0052	0.00695	0.52198	0.50871
672	0.00531	0.00516	0.51425	0.50871			672	0.00339	0.00516	0.51856	0.50871			672	0.00539	0.00516	0.52264	0.50871
670	0.00554	0.00364	0.51683	0.51087			670	0.00391	0.00364	0.52101	0.51087			670	0.00742	0.00364	0.52532	0.51087
668	0.00334	0.00388	0.51686	0.51247			668	0.00386	0.00388	0.52015	0.51247			668	0.00388	0.00388	0.52843	0.51247
666	0.00577	0.00941	0.52246	0.51839			666	0.00787	0.00941	0.52958	0.51839			666	0.00871	0.00941	0.53148	0.51839
664	0.00331	0.00527	0.5296	0.52161			664	0.00236	0.00527	0.53316	0.52161			664	0.00633	0.00527	0.53841	0.52161
662	0.00245	0.00129	0.52948	0.52366			662	0.0006	0.00129	0.53574	0.52366			662	0.00319	0.00129	0.538	0.52366
660	0.0036	0.00316	0.532	0.5238			660	0.0031	0.00316	0.53427	0.5238			660	0.0049	0.00316	0.54219	0.5238
658	0.00216	0.0041	0.53547	0.52621			658	0.00275	0.0041	0.54156	0.52621			658	0.00154	0.0041	0.54461	0.52621
656	0.001	0.00065	0.53836	0.53293			656	0.00141	0.00065	0.54532	0.53293			656	0.00164	0.00065	0.55009	0.53293
654	0.00119	0.00522	0.53929	0.53045			654	0.00014	0.00522	0.5437	0.53045			654	0.00313	0.00522	0.5494	0.53045
652	0.00381	0.00401	0.54096	0.53391			652	0.00251	0.00401	0.54901	0.53391			652	0.00426	0.00401	0.55443	0.53391
650	0.0015	0.00313	0.54386	0.53701			650	0.00425	0.00313	0.54962	0.53701			650	0.00425	0.00313	0.55533	0.53701
648	0.00277	0.00442	0.55083	0.53966			648	0.00471	0.00442	0.55699	0.53966			648	0.00529	0.00442	0.5591	0.53966
646	0.00127	-0.00151	0.54876	0.53924			646	0.00119	-0.00151	0.55608	0.53924			646	0.00255	-0.00151	0.56257	0.53924
644	0.00216	0.00213	0.55189	0.54299			644	0.00176	0.00213	0.56083	0.54299			644	0.00444	0.00213	0.56235	0.54299
642	0.00405	0.00306	0.55806	0.54747			642	0.00627	0.00306	0.5624	0.54747			642	0.00391	0.00306	0.56788	0.54747
640	0.0035	0.0044	0.5613	0.55494			640	0.00365	0.0044	0.56578	0.55494			640	0.0048	0.0044	0.57362	0.55494
638	0.0046	0.00459	0.56189	0.55377			638	0.00319	0.00459	0.572	0.55377			638	0.00414	0.00459	0.57508	0.55377
636	0.0017	0.00077	0.56556	0.55725			636	0.00319	0.00077	0.57025	0.55725			636	0.00458	0.00077	0.57584	0.55725
634	0.00198	0.00393	0.56825	0.55916			634	0.00324	0.00393	0.5742	0.55916			634	0.00428	0.00393	0.58024	0.55916
632	0.00285	0.00265	0.57159	0.56157			632	0.00242	0.00265	0.57913	0.56157			632	0.00297	0.00265	0.58446	0.56157
630	0.0018	0.00454	0.57498	0.56524			630	0.00146	0.00454	0.57997	0.56524			630	0.00262	0.00454	0.58443	0.56524
628	0.00224	0.00386	0.57491	0.56724			628	0.00324	0.00386	0.5846	0.56724			628	0.00334	0.00386	0.59018	0.56724
626	0.00137	0.0028	0.58155	0.57048			626	0.00315	0.0028	0.5887	0.57048			626	0.00148	0.0028	0.5949	0.57048
624	0.00357	0.00455	0.58194	0.57233			624	0.00195	0.00455	0.59001	0.57233			624	0.00246	0.00455	0.59476	0.57233
622	0.00489	0.00545	0.58625	0.57717			622	0.00388	0.00545	0.59494	0.57717			622	0.0069	0.00545	0.60017	0.57717
620	0.00241	0.00233	0.5901	0.58027			620	0.00317	0.00233	0.60009	0.58027			620	0.00335	0.00233	0.60666	0.58027
618	-0.00014	-0.00035	0.59394	0.58535			618	0.00115	-0.00035	0.60194	0.58535			618	0.00025	-0.00035	0.60807	0.58535
616	0.00256	0.00595	0.5989	0.58651			616	0.00302	0.00595	0.60792	0.58651			616	0.00432	0.00595	0.61331	0.58651
614	0.00228	0.00169	0.60048	0.58944			614	0.00305	0.00169	0.61054	0.58944			614	0.00321	0.00169	0.61852	0.58944
612	0.00218	0.00565	0.60211	0.5928			612	0.00309	0.00565	0.60988	0.5928			612	0.0044	0.00565	0.61753	0.5928
610	0.00188	0.00307	0.60646	0.59384			610	0.00375	0.00307	0.61613	0.59384			610	0.0028	0.00307	0.62293	0.59384
608	0.00202	0.00329	0.61103	0.59732			608	0.00286	0.00329	0.61942	0.59732			608	0.00338	0.00329	0.62706	0.59732
606	0.00226	0.0033	0.6124	0.60181			606	0.00121	0.0033	0.62294	0.60181			606	0.00145	0.0033	0.63009	0.60181
604	0.0032	0.00368	0.61625	0.60515			604	0.00467	0.00368	0.62536	0.60515			604	0.00448	0.00368	0.63412	0.60515
602	0.0033	0.00385	0.61866	0.60611			602	0.00094	0.00385	0.62932	0.60611			602	0.0019	0.00385	0.63711	0.60611
600	0.00227	0.00165	0.62039	0.60612			600	0.00131	0.00165	0.63168	0.60612			600	0.00185	0.00165	0.63682	0.60612
598	0.00375	0.00537	0.6279	0.61429			598	0.00382	0.00537	0.63828	0.61429			598	0.00451	0.00537	0.64451	0.61429
596	0.00316	0.00232	0.63143	0.61615			596	0.00064	0.00232	0.63967	0.61615			596	0.00363	0.00232	0.64817	0.61615
594	0.00303	0.00422	0.63327	0.61979			594	0.00352	0.00422	0.64329	0.61979			594	0.00399	0.00422	0.65117	0.61979
592	0.00187	0.00374	0.63987	0.62398			592	0.00318	0.00374	0.64958	0.62398			592	0.00396	0.00374	0.65689	0.62398
590	0.0018	0.00233	0.64199	0.62602			590	0.00276	0.00233	0.6509	0.62602			590	0.00298	0.00233	0.66014	0.62602
588	0.00161	0.00225	0.64463	0.62681			588	0.00144	0.00225	0.65503	0.62681			588	0.00282	0.00225	0.66255	0.62681
586	0.00197	0.00377	0.6492	0.63162			586	0.00246	0.00377	0.65982	0.63162			586	0.00426	0.00377	0.66672	0.63162
584	0.00271	0.00599	0.65023	0.63505			584	0.00394	0.00599	0.66324	0.63505			584	0.00613	0.00599	0.67311	0.63505
582	0.00052	0.00038	0.65731	0.64048			582	0.00062	0.00038	0.66761	0.64048			582	0.00114	0.00038	0.67672	0.64048
580	0.0025	0.00652	0.66266	0.64523			580	0.00225	0.00652	0.67359	0.64523			580	0.00251	0.00652	0.68036	0.64523
578	0.0002	0.00254	0.66609	0.6498			578	0.00308	0.00254	0.67784	0.6498			578	0.00294	0.00254	0.68578	0.6498
576	0.0027	0.00495	0.66872	0.65025			576	0.00389	0.00495	0.67974	0.65025			576	0.00251	0.00495	0.69004	0.65025
574	0.00276	0.00311	0.67483	0.65692			574	0.00241	0.00311	0.68524	0.65692			574	0.00393	0.00311	0.69615	0.65692
572	0.00136	0.00484	0.67692	0.65806			572	0.00079	0.00484	0.68827	0.65806			572	0.00283	0.00484	0.69806	0.65806
570	0.00392	0.00526	0.68018	0.66043			570	0.00417	0.00526	0.69201	0.66043			570	0.00305	0.00526	0.70238	0.66043
568	0.00211	0.00516	0.68485	0.66369			568	0.00309	0.00516	0.69654	0.66369			568	0.00379	0.00516	0.70399	0.66369
566	0.00176	0.0032	0.6903	0.66881			566	0.00471	0.0032	0.70242	0.66881			566	0.00476	0.0032	0.71079	0.66881
564	0.00112	0.0031	0.69458	0.67286			564	0.00173	0.0031	0.70589	0.67286			564	0.00459	0.0031	0.71721	0.67286
562	0.00207	0.00423	0.69735	0.67576			562	0.00324	0.00423	0.71055	0.67576			562	0.00417	0.00423	0.72027	0.67576
560	0.00014	0.00179	0.70068	0.67883			560	0.00108	0.00179	0.71341	0.67883			560	0.00053	0.00179	0.72207	0.67883
558	0.00194	0.00344	0.70495	0.68336			558	0.00298	0.00344	0.71756	0.68336			558	0.00418	0.00344	0.73174	0.68336
556	0.00119	0.00306	0.70841	0.68706			556	0.0036	0.00306	0.72006	0.68706			556	0.00328	0.00306	0.73348	0.68706
554	0.00157	0.00405	0.71555	0.6918			554	0.00216	0.00405	0.7276	0.6918			554	0.00378	0.00405	0.73942	0.6918
552	0.00249	0.00388	0.71675	0.6935			552	0.00124	0.00388	0.73041	0.6935			552	0.00265	0.00388	0.74289	0.6935
550	0.00091	0.00408	0.72202	0.69917			550	0.00254	0.00408	0.73775	0.69917			550	0.00323	0.00408	0.75007	0.69917
548	0.00242	0.00394	0.72738	0.70185			548	0.00272	0.00394	0.74118	0.70185			548	0.00444	0.00394	0.75315	0.70185
546	0.00115	0.004	0.73205	0.70626			546	0.00248	0.004	0.74584	0.70626			546	0.00345	0.004	0.7572	0.70626
544	0.00078	0.0023	0.73646	0.71116			544	0.00245	0.0023	0.75079	0.71116			544	0.00255	0.0023	0.76275	0.71116
542	0.00196	0.00342	0.7413	0.7143			542	0.00253	0.00342	0.7561	0.7143			542	0.00311	0.00342	0.76858	0.7143
540	0.00155	0.0029	0.74448	0.71771			540	0.00223	0.0029	0.76037	0.71771			540	0.00275	0.0029	0.77284	0.71771
538	0.0023	0.00506	0.74999	0.72155			538	0.00428	0.00506	0.76525	0.72155			538	0.00308	0.00506	0.77845	0.72155
536	0.00168	0.00362	0.75569	0.72782			536	0.00291	0.00362	0.77231	0.72782			536	0.00305	0.00362	0.78469	0.72782
534	0.00208	0.00392	0.75955	0.73069			534	0.00295	0.00392	0.77581	0.73069			534	0.00345	0.00392	0.7891	0.73069
532	0.00111	0.0035	0.7634	0.73445			532	0.00199	0.0035	0.77881	0.73445			532	0.00278	0.0035	0.79324	0.73445
530	0.00189	0.00365	0.76933	0.73892			530	0.00264	0.00365	0.78542	0.73892			530	0.00289	0.00365	0.79932	0.73892
528	0.00214	0.00399	0.77336	0.74268			528	0.0029	0.00399	0.79004	0.74268			528	0.00311	0.00399	0.80396	0.74268
526	0.00207	0.0037	0.77871	0.74699			526	0.00289	0.0037	0.79528	0.74699			526	0.00291	0.0037	0.80987	0.74699
524	0.00152	0.00344	0.78401	0.75108			524	0.0016	0.00344	0.80124	0.75108			524	0.00229	0.00344	0.81564	0.75108
522	0.0012	0.00231	0.78691	0.75305			522	0.00266	0.00231	0.80474	0.75305			522	0.00276	0.00231	0.8204	0.75305
520	0.00204	0.00473	0.79451	0.7603			520	0.00372	0.00473	0.81129	0.7603			520	0.00254	0.00473	0.82653	0.7603
518	0.00075	0.00379	0.7973	0.76344			518	0.00289	0.00379	0.81553	0.76344			518	0.00305	0.00379	0.83149	0.76344
516	0.00221	0.00457	0.80413	0.76817			516	0.00346	0.00457	0.82166	0.76817			516	0.00347	0.00457	0.83817	0.76817
514	0.00209	0.00344	0.80842	0.77228			514	0.00199	0.00344	0.82633	0.77228			514	0.00192	0.00344	0.84181	0.77228
512	0.0012	0.00361	0.81399	0.77733			512	0.00263	0.00361	0.83224	0.77733			512	0.00316	0.00361	0.84904	0.77733
510	0.00133	0.00356	0.82099	0.78265			510	0.00348	0.00356	0.83708	0.78265			510	0.0028	0.00356	0.85505	0.78265
508	0.00163	0.00385	0.82447	0.78662			508	0.00213	0.00385	0.84323	0.78662			508	0.00266	0.00385	0.86062	0.78662
506	0.00208	0.0035	0.82886	0.79074			506	0.00242	0.0035	0.84772	0.79074			506	0.00318	0.0035	0.86606	0.79074
504	0.00204	0.0033	0.8335	0.79442			504	0.00307	0.0033	0.85344	0.79442			504	0.00353	0.0033	0.87105	0.79442
502	0.00251	0.00445	0.84036	0.79983			502	0.00208	0.00445	0.85968	0.79983			502	0.00352	0.00445	0.87782	0.79983
500	0.0008	0.00268	0.84566	0.80473			500	0.00214	0.00268	0.8669	0.80473			500	0.00308	0.00268	0.88407	0.80473
498	0.00176	0.0034	0.8513	0.80971			498	0.00297	0.0034	0.87216	0.80971			498	0.00379	0.0034	0.89082	0.80971
496	0.00122	0.00424	0.85583	0.81424			496	0.00274	0.00424	0.87772	0.81424			496	0.00422	0.00424	0.89739	0.81424
494	0.00178	0.00378	0.86329	0.81929			494	0.00292	0.00378	0.88439	0.81929			494	0.00312	0.00378	0.90376	0.81929
492	0.00174	0.00347	0.86829	0.82399			492	0.0028	0.00347	0.89037	0.82399			492	0.00299	0.00347	0.91006	0.82399
490	0.00183	0.00388	0.87534	0.82941			490	0.00286	0.00388	0.89728	0.82941			490	0.0032	0.00388	0.91752	0.82941
488	0.00134	0.00368	0.87975	0.83365			488	0.00277	0.00368	0.9026	0.83365			488	0.00311	0.00368	0.92271	0.83365
486	0.00174	0.00405	0.88648	0.83905			486	0.00296	0.00405	0.90903	0.83905			486	0.00307	0.00405	0.92989	0.83905
484	0.00153	0.00331	0.89162	0.84334			484	0.00269	0.00331	0.91483	0.84334			484	0.00306	0.00331	0.93594	0.84334
482	0.00184	0.00391	0.89723	0.84828			482	0.00295	0.00391	0.92069	0.84828			482	0.00339	0.00391	0.94241	0.84828
480	0.00192	0.00362	0.90387	0.85337			480	0.00268	0.00362	0.92763	0.85337			480	0.0031	0.00362	0.94939	0.85337
478	0.00185	0.00398	0.90975	0.85837			478	0.00303	0.00398	0.93356	0.85837			478	0.00311	0.00398	0.95623	0.85837
476	0.00158	0.00377	0.91561	0.86363			476	0.00301	0.00377	0.94002	0.86363			476	0.00322	0.00377	0.9633	0.86363
474	0.00171	0.00344	0.92215	0.86891			474	0.00266	0.00344	0.94682	0.86891			474	0.00298	0.00344	0.97009	0.86891
472	0.00222	0.00405	0.92817	0.87367			472	0.00331	0.00405	0.95333	0.87367			472	0.00375	0.00405	0.97688	0.87367
470	0.00185	0.00415	0.93454	0.87918			470	0.00296	0.00415	0.96017	0.87918			470	0.00325	0.00415	0.98458	0.87918
468	0.00221	0.00393	0.94124	0.88523			468	0.00359	0.00393	0.96742	0.88523			468	0.00385	0.00393	0.99173	0.88523
466	0.00182	0.00383	0.94798	0.89063			466	0.00318	0.00383	0.97451	0.89063			466	0.00338	0.00383	0.99955	0.89063
464	0.00149	0.00346	0.95394	0.8956			464	0.00256	0.00346	0.98065	0.8956			464	0.00316	0.00346	1.00627	0.8956
462	0.00179	0.0038	0.96078	0.90098			462	0.00289	0.0038	0.98807	0.90098			462	0.00321	0.0038	1.01417	0.90098
460	0.00153	0.00354	0.96653	0.90573			460	0.00266	0.00354	0.99419	0.90573			460	0.00299	0.00354	1.02059	0.90573
458	0.00137	0.00335	0.97253	0.91078			458	0.00247	0.00335	1.00039	0.91078			458	0.00292	0.00335	1.02788	0.91078
456	0.00149	0.00321	0.97994	0.91693			456	0.00277	0.00321	1.0081	0.91693			456	0.003	0.00321	1.03585	0.91693
454	0.00116	0.00332	0.98654	0.92224			454	0.00261	0.00332	1.01544	0.92224			454	0.00281	0.00332	1.04337	0.92224
452	0.00091	0.00298	0.9934	0.92812			452	0.00214	0.00298	1.02248	0.92812			452	0.00252	0.00298	1.05135	0.92812
450	0.00167	0.00358	1.00118	0.93458			450	0.00268	0.00358	1.03057	0.93458			450	0.00288	0.00358	1.0597	0.93458
448	0.00122	0.00318	1.00752	0.9396			448	0.00227	0.00318	1.03782	0.9396			448	0.00274	0.00318	1.06731	0.9396
446	0.00111	0.00306	1.01469	0.94542			446	0.00252	0.00306	1.04532	0.94542			446	0.00269	0.00306	1.07545	0.94542
444	0.00154	0.00356	1.0223	0.95187			444	0.00272	0.00356	1.05341	0.95187			444	0.00311	0.00356	1.08418	0.95187
442	0.00151	0.00365	1.02946	0.95775			442	0.00272	0.00365	1.06096	0.95775			442	0.00305	0.00365	1.0921	0.95775
440	0.0016	0.00356	1.03688	0.96376			440	0.00281	0.00356	1.0682	0.96376			440	0.00325	0.00356	1.10043	0.96376
438	0.00167	0.00367	1.04465	0.96957			438	0.00275	0.00367	1.07663	0.96957			438	0.00338	0.00367	1.10959	0.96957
436	0.00141	0.00348	1.05137	0.97578			436	0.0028	0.00348	1.08444	0.97578			436	0.00307	0.00348	1.11737	0.97578
434	0.00152	0.00347	1.05925	0.9821			434	0.0029	0.00347	1.09259	0.9821			434	0.00317	0.00347	1.1263	0.9821
432	0.00144	0.00351	1.06725	0.98808			432	0.00278	0.00351	1.1011	0.98808			432	0.0032	0.00351	1.13549	0.98808
430	0.00177	0.00386	1.07524	0.99505			430	0.00307	0.00386	1.10969	0.99505			430	0.00356	0.00386	1.14502	0.99505
428	0.0018	0.00392	1.0842	1.00217			428	0.00304	0.00392	1.11935	1.00217			428	0.00342	0.00392	1.15549	1.00217
426	0.00167	0.00389	1.09209	1.00823			426	0.00281	0.00389	1.12753	1.00823			426	0.00318	0.00389	1.16399	1.00823
424	0.0014	0.00355	1.10005	1.01506			424	0.00279	0.00355	1.13602	1.01506			424	0.00316	0.00355	1.1731	1.01506
422	0.00146	0.00353	1.10858	1.02117			422	0.00283	0.00353	1.14516	1.02117			422	0.0031	0.00353	1.18314	1.02117
420	0.0015	0.0034	1.11683	1.02836			420	0.00271	0.0034	1.15398	1.02836			420	0.00325	0.0034	1.1924	1.02836
418	0.00152	0.00353	1.12539	1.03493			418	0.00283	0.00353	1.16278	1.03493			418	0.00326	0.00353	1.20212	1.03493
416	0.00152	0.00348	1.13379	1.04203			416	0.00305	0.00348	1.17232	1.04203			416	0.00314	0.00348	1.21177	1.04203
414	0.00127	0.0031	1.14176	1.04839			414	0.00274	0.0031	1.18102	1.04839			414	0.003	0.0031	1.22087	1.04839
412	0.00123	0.00307	1.14998	1.05517			412	0.00245	0.00307	1.18915	1.05517			412	0.00283	0.00307	1.23092	1.05517
410	0.00185	0.00354	1.15952	1.06227			410	0.00282	0.00354	1.19909	1.06227			410	0.0032	0.00354	1.24126	1.06227
408	0.00167	0.00369	1.16874	1.06955			408	0.00308	0.00369	1.20898	1.06955			408	0.00325	0.00369	1.25177	1.06955
406	0.001	0.00319	1.17752	1.07678			406	0.0021	0.00319	1.21877	1.07678			406	0.00278	0.00319	1.26239	1.07678
404	0.00162	0.0036	1.18723	1.08384			404	0.00291	0.0036	1.22866	1.08384			404	0.00342	0.0036	1.27338	1.08384
402	0.00155	0.00348	1.19508	1.09105			402	0.00318	0.00348	1.23781	1.09105			402	0.00333	0.00348	1.28329	1.09105
400	0.00131	0.0036	1.20474	1.09828			400	0.00283	0.0036	1.24796	1.09828			400	0.003	0.0036	1.29415	1.09828
398	0.00131	0.00366	1.21398	1.10595			398	0.00293	0.00366	1.25804	1.10595			398	0.00328	0.00366	1.30478	1.10595
396	0.00106	0.00368	1.22474	1.11406			396	0.00256	0.00368	1.26915	1.11406			396	0.00311	0.00368	1.31661	1.11406
394	0.0012	0.00364	1.23359	1.12174			394	0.00286	0.00364	1.27811	1.12174			394	0.00319	0.00364	1.32772	1.12174
392	0.00124	0.00313	1.24298	1.1285			392	0.00253	0.00313	1.28844	1.1285			392	0.00286	0.00313	1.33836	1.1285
390	0.00134	0.00322	1.25275	1.13642			390	0.00253	0.00322	1.29899	1.13642			390	0.00327	0.00322	1.34974	1.13642
388	0.00167	0.00357	1.2628	1.14422			388	0.00289	0.00357	1.30997	1.14422			388	0.00327	0.00357	1.36201	1.14422
386	0.00128	0.0034	1.27337	1.15237			386	0.0026	0.0034	1.32077	1.15237			386	0.0034	0.0034	1.37275	1.15237
384	0.00126	0.00343	1.28335	1.15966			384	0.0029	0.00343	1.33164	1.15966			384	0.00353	0.00343	1.38472	1.15966
382	0.00102	0.00324	1.29399	1.16857			382	0.00262	0.00324	1.34357	1.16857			382	0.00308	0.00324	1.39703	1.16857
380	0.00148	0.00346	1.30568	1.17737			380	0.00289	0.00346	1.3555	1.17737			380	0.00304	0.00346	1.4103	1.17737
378	0.00092	0.00277	1.31588	1.18529			378	0.0025	0.00277	1.36712	1.18529			378	0.00281	0.00277	1.42243	1.18529
376	0.00109	0.00314	1.3264	1.19389			376	0.00223	0.00314	1.37768	1.19389			376	0.00294	0.00314	1.4345	1.19389
374	0.00126	0.0032	1.3384	1.20237			374	0.00275	0.0032	1.39082	1.20237			374	0.00329	0.0032	1.44876	1.20237
372	0.00127	0.00337	1.34952	1.2122			372	0.0029	0.00337	1.403	1.2122			372	0.00341	0.00337	1.46249	1.2122
370	0.00153	0.00328	1.36245	1.22119			370	0.00278	0.00328	1.41576	1.22119			370	0.00337	0.00328	1.47558	1.22119
368	0.00155	0.00369	1.37422	1.23098			368	0.00284	0.00369	1.42856	1.23098			368	0.00343	0.00369	1.48989	1.23098
366	0.00108	0.00311	1.38639	1.23932			366	0.0026	0.00311	1.44206	1.23932			366	0.00317	0.00311	1.50394	1.23932
364	0.0014	0.00364	1.39925	1.25015			364	0.00293	0.00364	1.45641	1.25015			364	0.00341	0.00364	1.52048	1.25015
362	0.00132	0.0032	1.41143	1.25911			362	0.00269	0.0032	1.46928	1.25911			362	0.00338	0.0032	1.53333	1.25911
360	0.00105	0.00316	1.42497	1.26884			360	0.00269	0.00316	1.48333	1.26884			360	0.00326	0.00316	1.54949	1.26884
358	0.00185	0.00367	1.43836	1.27877			358	0.00342	0.00367	1.49806	1.27877			358	0.00364	0.00367	1.56601	1.27877
356	0.0014	0.00305	1.45094	1.28811			356	0.00287	0.00305	1.51196	1.28811			356	0.00351	0.00305	1.58041	1.28811
354	0.00151	0.00341	1.46577	1.29947			354	0.00335	0.00341	1.52726	1.29947			354	0.00363	0.00341	1.59833	1.29947
352	0.00154	0.00357	1.48039	1.31102			352	0.00316	0.00357	1.54304	1.31102			352	0.00402	0.00357	1.61519	1.31102
350	0.00091	0.00269	1.49528	1.32154			350	0.00208	0.00269	1.55865	1.32154			350	0.00295	0.00269	1.63321	1.32154
348	0.00125	0.00347	1.51094	1.33276			348	0.00314	0.00347	1.57513	1.33276			348	0.00376	0.00347	1.65135	1.33276
346	0.00145	0.00347	1.52867	1.3446			346	0.00282	0.00347	1.59107	1.3446			346	0.00388	0.00347	1.67254	1.3446
344	0.00109	0.00324	1.54188	1.3559			344	0.003	0.00324	1.61019	1.3559			344	0.00349	0.00324	1.69032	1.3559
342	0.00145	0.00326	1.56029	1.36939			342	0.00295	0.00326	1.63042	1.36939			342	0.00371	0.00326	1.71268	1.36939
340	0.00146	0.00362	1.58057	1.38349			340	0.00327	0.00362	1.65151	1.38349			340	0.00419	0.00362	1.737	1.38349
338	0.00107	0.00295	1.5986	1.39662			338	0.0027	0.00295	1.67336	1.39662			338	0.00351	0.00295	1.76114	1.39662
336	0.00104	0.00345	1.61855	1.411			336	0.00311	0.00345	1.69615	1.411			336	0.00389	0.00345	1.78552	1.411
334	0.00119	0.00321	1.64227	1.42645			334	0.00295	0.00321	1.72112	1.42645			334	0.00362	0.00321	1.8146	1.42645
332	0.00163	0.00341	1.66381	1.44209			332	0.00333	0.00341	1.74362	1.44209			332	0.0039	0.00341	1.84213	1.44209
330	0.00091	0.00296	1.68712	1.45726			330	0.00278	0.00296	1.77064	1.45726			330	0.00392	0.00296	1.87196	1.45726
328	0.00136	0.00327	1.71327	1.47473			328	0.00303	0.00327	1.80119	1.47473			328	0.00401	0.00327	1.90606	1.47473
326	0.00141	0.00326	1.74006	1.49135			326	0.00321	0.00326	1.82975	1.49135			326	0.00421	0.00326	1.9404	1.49135
324	0.00145	0.00337	1.76763	1.50985			324	0.00315	0.00337	1.86018	1.50985			324	0.00448	0.00337	1.97481	1.50985
322	0.00131	0.00314	1.79747	1.52803			322	0.00343	0.00314	1.8941	1.52803			322	0.00507	0.00314	2.01801	1.52803
320	0.00121	0.00336	1.82681	1.5481			320	0.00335	0.00336	1.93105	1.5481			320	0.00509	0.00336	2.05865	1.5481
318	0.00135	0.00331	1.86001	1.56714			318	0.0039	0.00331	1.96634	1.56714			318	0.00515	0.00331	2.10176	1.56714
316	0.00194	0.00407	1.89638	1.58835			316	0.00412	0.00407	2.00752	1.58835			316	0.00599	0.00407	2.15275	1.58835
314	0.00203	0.00382	1.92848	1.60658			314	0.00441	0.00382	2.05052	1.60658			314	0.00622	0.00382	2.2012	1.60658
312	0.00237	0.0041	1.97041	1.63015			312	0.00467	0.0041	2.09475	1.63015			312	0.00678	0.0041	2.25414	1.63015
310	0.00238	0.00425	2.0058	1.65111			310	0.00513	0.00425	2.13507	1.65111			310	0.00725	0.00425	2.31017	1.65111
308	0.00261	0.00417	2.04626	1.67155			308	0.00535	0.00417	2.1874	1.67155			308	0.0079	0.00417	2.37528	1.67155
306	0.00372	0.00523	2.09054	1.69355			306	0.00662	0.00523	2.24091	1.69355			306	0.00931	0.00523	2.43577	1.69355
304	0.00505	0.00666	2.13683	1.71638			304	0.00817	0.00666	2.29386	1.71638			304	0.01151	0.00666	2.49873	1.71638
302	0.00646	0.00804	2.1861	1.74162			302	0.00975	0.00804	2.35398	1.74162			302	0.01362	0.00804	2.58588	1.74162
300	0.0088	0.01004	2.23355	1.76515			300	0.01207	0.01004	2.416	1.76515			300	0.01643	0.01004	2.6631	1.76515
298	0.01213	0.01325	2.28276	1.79			298	0.01594	0.01325	2.47762	1.79			298	0.02082	0.01325	2.74348	1.79
296	0.01634	0.01748	2.33525	1.81217			296	0.02052	0.01748	2.53802	1.81217			296	0.02613	0.01748	2.82146	1.81217
294	0.02278	0.02383	2.38358	1.83605			294	0.0277	0.02383	2.60039	1.83605			294	0.034	0.02383	2.90896	1.83605
292	0.03198	0.03276	2.43909	1.86333			292	0.03703	0.03276	2.67485	1.86333			292	0.04442	0.03276	3.01	1.86333
290	0.0434	0.04402	2.49505	1.88472			290	0.04903	0.04402	2.73333	1.88472			290	0.0574	0.04402	3.06423	1.88472
288	0.06139	0.06182	2.54563	1.91568			288	0.06749	0.06182	2.80087	1.91568			288	0.07695	0.06182	3.16133	1.91568
286	0.0814	0.08152	2.58773	1.94316			286	0.08809	0.08152	2.86664	1.94316			286	0.09871	0.08152	3.24648	1.94316
284	0.11055	0.11064	2.66877	1.97787			284	0.11797	0.11064	2.946	1.97787			284	0.13003	0.11064	3.32906	1.97787
282	0.14705	0.14669	2.73143	2.01725			282	0.15516	0.14669	3.01146	2.01725			282	0.16859	0.14669	3.42124	2.01725
280	0.18994	0.18938	2.78922	2.05645			280	0.19879	0.18938	3.07124	2.05645			280	0.21379	0.18938	3.50467	2.05645
278	0.24665	0.24568	2.84806	2.11009			278	0.25626	0.24568	3.18101	2.11009			278	0.273	0.24568	3.58986	2.11009
276	0.31109	0.30991	2.95439	2.16527			276	0.32149	0.30991	3.32127	2.16527			276	0.34029	0.30991	3.63669	2.16527
274	0.38723	0.38586	3.01879	2.22901			274	0.39884	0.38586	3.34658	2.22901			274	0.41979	0.38586	3.83055	2.22901
272	0.47198	0.47034	3.10642	2.29361			272	0.48487	0.47034	3.41923	2.29361			272	0.50803	0.47034	3.92806	2.29361
270	0.55934	0.55661	3.18098	2.36743			270	0.5737	0.55661	3.53873	2.36743			270	0.59944	0.55661	3.92259	2.36743
268	0.65152	0.64904	3.29245	2.434			268	0.66718	0.64904	3.62722	2.434			268	0.69591	0.64904	4.05375	2.434
266	0.73816	0.73537	3.34104	2.5046			266	0.75605	0.73537	3.68725	2.5046			266	0.78766	0.73537	4.08958	2.5046
264	0.83087	0.82758	3.44133	2.57698			264	0.8505	0.82758	3.77221	2.57698			264	0.88714	0.82758	4.1118	2.57698
262	0.91537	0.91215	3.55624	2.63855			262	0.93713	0.91215	3.84661	2.63855			262	0.97919	0.91215	4.11152	2.63855
260	1.00261	0.99823	3.59746	2.71533			260	1.02744	0.99823	3.91693	2.71533			260	1.07396	0.99823	4.57277	2.71533
258	1.11249	1.10805	3.64748	2.77652			258	1.14016	1.10805	4.02619	2.77652			258	1.19189	1.10805	4.93925	2.77652
256	1.27097	1.26532	3.72728	2.92453			256	1.30009	1.26532	4.31764	2.92453			256	1.35879	1.26532	4.27698	2.92453
254	1.54741	1.54412	3.88566	3.12059			254	1.58113	1.54412	4.07998	3.12059			254	1.64328	1.54412	4.87131	3.12059
252	1.95138	1.94642	3.85325	3.48093			252	1.98642	1.94642	5.00001	3.48093			252	2.04808	1.94642	5.00001	3.48093
250	2.50818	2.50762	4.41229	3.88896			250	2.53101	2.50762	5.00001	3.88896			250	2.58386	2.50762	5.00001	3.88896

## Sheet: Suppl. Fig. 5
	Suppl. Fig. 5
	Fer alone (pH 4.5)	Fer+SnF2 (pH 6.5)	Fer+SnF2 (pH 5.5)	Fer+SnF2 (pH 4.5)
First exp.	0.24486	0.20558	0.3941	0.50471
Second exp.	0.2603	0.15393	0.385	0.43343
Third exp.	0.22935	0.19673	0.35879	0.41759

## Sheet: Suppl. Fig. 6
		Suppl. Fig. 6a
SnF2 (µg/ml)	0	0.039	0.078	0.156	0.312	0.625
First exp.	0.31235	0.37933	0.39513	0.47875	0.50194	0.59562
Second exp.	0.30552	0.33233	0.34229	0.39012	0.41146	0.53813
Third exp.	0.29149	0.33682	0.34948	0.41248	0.4393	0.54614
		Suppl. Fig. 6b
SnF2 (µg/ml)	0	1.25	2.5	5	10	20	40	80
First exp.	0.298	0.632	0.717	0.743	0.693	0.578	0.559	0.538
Second exp.	0.316	0.804	0.93	0.989	0.818	0.702	0.641	0.607
Third exp.	0.32	0.76	0.76	0.838	0.704	0.566	0.553	0.565

## Sheet: Suppl. Fig. 7
		Suppl. Fig. 7a
	0 min			10 min			20 min			30 min
	Fer	Fer+SnF2		Fer	Fer+SnF2		Fer	Fer+SnF2		Fer	Fer+SnF2
First exp.	0.219	0.204		0.331	0.4		0.363	0.478		0.318	0.511
Second exp.	0.223	0.194		0.244	0.374		0.26	0.429		0.337	0.47
Third exp.	0.275	0.183		0.253	0.381		0.31	0.491		0.3	0.53
		Suppl. Fig. 7b
	0 h				1 h				2 h				4 h				6 h				8 h				24 h
	SnF2	Fer	Fer+SnF2		SnF2	Fer	Fer+SnF2		SnF2	Fer	Fer+SnF2		SnF2	Fer	Fer+SnF2		SnF2	Fer	Fer+SnF2		SnF2	Fer	Fer+SnF2		SnF2	Fer	Fer+SnF2
First exp.	0.003	0.214	0.193		0.016	0.267	0.566		0.011	0.29	0.744		0.003	0.282	0.904		0.003	0.319	0.996		-0.001	0.323	1.005		0.004	0.445	0.928
Second exp.	0.008	0.231	0.173		0.009	0.276	0.626		0.01	0.301	0.747		0.003	0.33	0.923		0.001	0.29	0.979		0	0.299	0.94		0.004	0.454	0.788
Third exp.	0.018	0.2	0.202		0.01	0.291	0.656		0.001	0.271	0.863		0.004	0.32	0.981		-0.001	0.291	0.982		0	0.309	0.951		0.006	0.456	0.851

[truncated: 10 more sheets: Suppl. Fig. 8, Supp. Fig. 9, Suppl. Fig. 10, Suppl. Fig. 11, Suppl. Fig. 12, Suppl. Fig. 13, Suppl. Fig. 14 , Suppl. Fig. 16, Suppl. Fig. 17, Suppl. Fig. 18]
